# Supplementary material for: Multi-omics study on the effect of moderate-intensity exercise on protein lactylation in mouse muscle tissue
Source: Front Cell Dev Biol. 2025 Jan 28;12:1472338. doi: 10.3389/fcell.2024.1472338 (PMC11810897; doi:10.3389/fcell.2024.1472338)
Supplement: Supplementary file 1 [file Table2.xlsx]

## Sheet: Sheet1
Table S2 The primer sequences of qPCR
Gene	Primer sequence
MtAtp8	Forward	ACATTCCCACTGGCACCT
	Reverse	TGGGGTAATGAATGAGGC
Atp5mg	Forward	ATGGCCAAGTTCATCCGTAA
	Reverse	CAGCTCAACCTTGGCGTAGT
Atp5po	Forward	CTGGACCAGGTGGAGAAGG
	Reverse	GGCTTTTCACTTTGACGGTG
