# Supplementary material for: Multi-omics study on the effect of moderate-intensity exercise on protein lactylation in mouse muscle tissue
Source: Front Cell Dev Biol. 2025 Jan 28;12:1472338. doi: 10.3389/fcell.2024.1472338 (PMC11810897; doi:10.3389/fcell.2024.1472338)
Supplement: Supplementary file 2 [file Table3.xlsx]

## Sheet: Sheet1
Modification sites information																								Protein quantitation						Normalized modification sites quantitation
Protein accession	Position	Amino acid	Protein description	Gene name	Localization probability	PEP	Score	Charge	Modified sequence	Mass error [ppm]	MS/MS Counts	Intensity Con_1	Intensity Con_2	Intensity Con_3	Intensity EX_1	Intensity EX_2	Intensity EX_3	Con_1	Con_2	Con_3	EX_1	EX_2	EX_3	Con_1	Con_2	Con_3	EX_1	EX_2	EX_3	Con_1	Con_2	Con_3	EX_1	EX_2	EX_3	EX/Con Ratio	EX/Con P value
A2AAJ9	2641	K	Obscurin OS=Mus musculus OX=10090 GN=Obscn PE=1 SV=3	Obscn	1	0.00359312	72.846	2	AGK(1)AIGIVAQGTCR	-0.50851	6	16785	21929	14133	14833	20773	12436	0.998226	1.30415	0.840508	0.882138	1.2354	0.739585	0.886991	0.884602	0.875442	1.1181	1.12779	1.10708	1.12541	1.47427	0.960095	0.788963	1.09542	0.66805	0.71702	0.152507
A2AAJ9	1325	K	Obscurin OS=Mus musculus OX=10090 GN=Obscn PE=1 SV=3	Obscn	1	0.0140466	52.837	2	LVFAK(1)EQQAHSEVK	-1.3257	1	0	0	0	0	0	1979.1						1	0.886991	0.884602	0.875442	1.1181	1.12779	1.10708						0.903277
A2AAJ9	865	K	Obscurin OS=Mus musculus OX=10090 GN=Obscn PE=1 SV=3	Obscn	1	1.03844e-14	117.21	2	LVFAK(1)GQQAHSEVK	-2.3684	4	5725.3	4137.1	0	7313.5	0	3410.8	1.11243	0.803839		1.42101		0.662719	0.886991	0.884602	0.875442	1.1181	1.12779	1.10708	1.25416	0.908702		1.27092		0.598619	0.864384	0.689761
A2AAJ9	2929	K	Obscurin OS=Mus musculus OX=10090 GN=Obscn PE=1 SV=3	Obscn	1	0.00606663	72.038	2	PAPK(1)AVQWYK	-2.9485	4	0	0	59226	64645	75269	57412			0.923415	1.0079	1.17355	0.895132	0.886991	0.884602	0.875442	1.1181	1.12779	1.10708			1.0548	0.901446	1.04058	0.808553	0.869226
Q5SX39	1774	K	Myosin-4 OS=Mus musculus OX=10090 GN=Myh4 PE=1 SV=1	Myh4	1	0.00224542	78.043	2	AITDAAMMAEELK(1)K	3.4631	2	0	0	0	0	20594	19467					1.02813	0.971868	0.915628	0.910962	0.918596	1.09263	1.08379	1.0784					0.948648	0.901214
Q5SX39	1775	K	Myosin-4 OS=Mus musculus OX=10090 GN=Myh4 PE=1 SV=1	Myh4	1	2.37175e-50	219.93	3	K(1)EQDTSAHLER	2.0515	12	13403	15992	14322	13779	15828	13137	0.930107	1.10977	0.993882	0.9562	1.09839	0.911648	0.915628	0.910962	0.918596	1.09263	1.08379	1.0784	1.01581	1.21824	1.08196	0.875136	1.01348	0.845372	0.824479	0.0660344
Q5SX39	1761	K	Myosin-4 OS=Mus musculus OX=10090 GN=Myh4 PE=1 SV=1	Myh4	1	0.000826706	53.051	2	K(1)AITDAAMMAEELK	-1.3256	2	0	0	0	13962	0	17472				0.888337		1.11166	0.915628	0.910962	0.918596	1.09263	1.08379	1.0784				0.813027		1.03085
A2AQP0	959	K	Myosin-7B OS=Mus musculus OX=10090 GN=Myh7b PE=3 SV=1	Myh7b	1	8.00615e-21	168.05	2	K(1)DIDDLELTLAK	-1.2755	6	115760	113060	111010	139440	133710	143340	0.918341	0.896922	0.880659	1.1062	1.06074	1.13714	0.757305	0.821488	0.855358	1.31475	1.084	1.16709	1.21264	1.09183	1.02958	0.841373	0.978541	0.974333	0.838094	0.0624421
Q5SX39	1058	K	Myosin-4 OS=Mus musculus OX=10090 GN=Myh4 PE=1 SV=1	Myh4	1	0.00672783	79.809	2	K(1)LEGDLK	0.12166	5	0	24041	19551	17620	23408	26602		1.08077	0.878918	0.792109	1.05231	1.1959	0.915628	0.910962	0.918596	1.09263	1.08379	1.0784		1.1864	0.956806	0.724957	0.970957	1.10896	0.872484	0.47862
A2AQP0	958	K	Myosin-7B OS=Mus musculus OX=10090 GN=Myh7b PE=3 SV=1	Myh7b	1	0.0115471	58.916	2	LEDECTELK(1)K	-0.44167	2	0	0	0	0	16633	13288					1.11179	0.888206	0.757305	0.821488	0.855358	1.31475	1.084	1.16709					1.02564	0.761041
Q5SX39	1328	K	Myosin-4 OS=Mus musculus OX=10090 GN=Myh4 PE=1 SV=1	Myh4	1	0.00204433	133.98	2	QLEEESK(1)AK	1.6693	6	49586	48902	49316	41476	41730	41295	1.09258	1.07751	1.08663	0.913887	0.919484	0.909899	0.915628	0.910962	0.918596	1.09263	1.08379	1.0784	1.19326	1.18283	1.18293	0.836411	0.848399	0.84375	0.710465	2.88816e-07
Q5SX39	1394	K	Myosin-4 OS=Mus musculus OX=10090 GN=Myh4 PE=1 SV=1	Myh4	1	1.49532e-45	179.36	2	TEELEEAK(1)K	-0.30012	16	164660	159080	142700	175940	168000	167690	1.01011	0.975881	0.875397	1.07931	1.0306	1.0287	0.915628	0.910962	0.918596	1.09263	1.08379	1.0784	1.10319	1.07126	0.952974	0.987809	0.950927	0.953914	0.924929	0.17539
A2ASS6	24626	K	Titin OS=Mus musculus OX=10090 GN=Ttn PE=1 SV=1	Ttn	1	0.000472016	95.138	2	ACDPIYK(1)PGPPNNPK	1.4728	3	249990	0	0	374120	319650	0	0.794662			1.18924	1.0161		0.902413	0.90626	0.909438	1.09962	1.09536	1.08691	0.880597			1.0815	0.927638		1.14078
A2ASS6	25708	K	Titin OS=Mus musculus OX=10090 GN=Ttn PE=1 SV=1	Ttn	1	0.00210375	54.813	3	ACDPVFK(1)PGPPTNAHVVDTTK	2.3428	4	26587	0	24761	29204	31703	0	0.947379		0.882313	1.04063	1.12968		0.902413	0.90626	0.909438	1.09962	1.09536	1.08691	1.04983		0.970173	0.946353	1.03133		0.979052	0.750131
A2ASS6	23544	K	Titin OS=Mus musculus OX=10090 GN=Ttn PE=1 SV=1	Ttn	1	2.65457e-06	117.45	2	ACDTVFK(1)PGPPGNPR	-1.256	9	52101	46328	51233	51202	86168	48228	0.932429	0.829112	0.916894	0.91634	1.54211	0.863115	0.902413	0.90626	0.909438	1.09962	1.09536	1.08691	1.03326	0.914872	1.0082	0.833322	1.40786	0.7941	1.02671	0.969646
A2ASS6	9307	K	Titin OS=Mus musculus OX=10090 GN=Ttn PE=1 SV=1	Ttn	1	9.30194e-23	117.03	2	ADSGDYVCK(1)ASNVAGSDTSK	-4.1578	6	31735	38262	39396	29362	19118	37999	0.972114	1.17205	1.20679	0.899424	0.585627	1.16399	0.902413	0.90626	0.909438	1.09962	1.09536	1.08691	1.07724	1.29328	1.32696	0.817939	0.534645	1.07092	0.655447	0.0976611
A2ASS6	9318	K	Titin OS=Mus musculus OX=10090 GN=Ttn PE=1 SV=1	Ttn	1	0.0144888	63.908	2	ASNVAGSDTSK(1)CK	-3.0253	1	0	13854	0	0	0	0		1					0.902413	0.90626	0.909438	1.09962	1.09536	1.08691		1.10344
A2ASS6	20164	K	Titin OS=Mus musculus OX=10090 GN=Ttn PE=1 SV=1	Ttn	1	0.000148427	137.58	2	AENK(1)IGTGPPTESK	-0.33345	16	24288	18704	19219	19018	21298	15365	1.23611	0.951922	0.978133	0.967903	1.08394	0.781987	0.902413	0.90626	0.909438	1.09962	1.09536	1.08691	1.36979	1.05039	1.07554	0.880214	0.989578	0.719459	0.740694	0.0749748
A2ASS6	17444	K	Titin OS=Mus musculus OX=10090 GN=Ttn PE=1 SV=1	Ttn	1	0.0178809	62.88	2	APITK(1)VGLK	-3.9342	1	0	0	0	5055.9	0	0				1			0.902413	0.90626	0.909438	1.09962	1.09536	1.08691				0.909403
A2ASS6	17448	K	Titin OS=Mus musculus OX=10090 GN=Ttn PE=1 SV=1	Ttn	1	0.0027455	112.93	2	VGLK(1)GVEFNVPR	-6.0599	7	19776	76137	19494	90690	95092	91246	0.302358	1.16407	0.298047	1.38657	1.45388	1.39507	0.902413	0.90626	0.909438	1.09962	1.09536	1.08691	0.335055	1.28448	0.327726	1.26095	1.32731	1.28352	1.98833	0.114969
A2ASS6	866	K	Titin OS=Mus musculus OX=10090 GN=Ttn PE=1 SV=1	Ttn	1	0.00874694	72.042	2	APTVK(1)PGETR	-1.2248	1	0	0	17598	0	0	0			1				0.902413	0.90626	0.909438	1.09962	1.09536	1.08691			1.09958
A2ASS6	13437	K	Titin OS=Mus musculus OX=10090 GN=Ttn PE=1 SV=1	Ttn	1	0.000709745	105.94	2	AQVK(1)NLSSTANLK	-0.86346	6	25147	22114	18367	23105	19759	19172	1.18187	1.03932	0.863219	1.0859	0.928641	0.901053	0.902413	0.90626	0.909438	1.09962	1.09536	1.08691	1.30968	1.14683	0.949178	0.987519	0.847797	0.829004	0.782317	0.0912375
A2ASS6	9921	K	Titin OS=Mus musculus OX=10090 GN=Ttn PE=1 SV=1	Ttn	1	6.91008e-10	130.71	2	ASEIIDVSSK(1)AEEVK	-2.8144	6	87794	73849	88266	80417	79679	85816	1.06241	0.893657	1.06812	0.973137	0.964207	1.03847	0.902413	0.90626	0.909438	1.09962	1.09536	1.08691	1.1773	0.986094	1.17448	0.884974	0.880267	0.955435	0.815093	0.0350295
A2ASS6	22412	K	Titin OS=Mus musculus OX=10090 GN=Ttn PE=1 SV=1	Ttn	1	0.00014314	105.36	2	ATK(1)TPVSDLR	-1.1604	6	137560	125920	121180	129050	111470	110070	1.12256	1.02757	0.988888	1.05311	0.90965	0.898225	0.902413	0.90626	0.909438	1.09962	1.09536	1.08691	1.24395	1.13386	1.08736	0.957703	0.83046	0.826403	0.754527	0.0107225
A2ASS6	7434	K	Titin OS=Mus musculus OX=10090 GN=Ttn PE=1 SV=1	Ttn	1	0.000452655	81.908	2	ATNEVGSDTCACTVK(1)FK	1.8056	4	12806	12043	0	9094.5	6591.7	0	1.26369	1.1884		0.897442	0.650467		0.902413	0.90626	0.909438	1.09962	1.09536	1.08691	1.40035	1.31132		0.816137	0.59384		0.519966	0.137019
A2ASS6	1788	K	Titin OS=Mus musculus OX=10090 GN=Ttn PE=1 SV=1	Ttn	1	1.64702e-06	98.328	2	ATNK(1)YGTDHTSATLIVK	-5.8341	6	34255	44823	44770	30534	23391	43751	0.9278	1.21404	1.2126	0.827016	0.633548	1.185	0.902413	0.90626	0.909438	1.09962	1.09536	1.08691	1.02813	1.33961	1.33335	0.752091	0.578394	1.09025	0.654059	0.0909904
A2ASS6	202	K	Titin OS=Mus musculus OX=10090 GN=Ttn PE=1 SV=1	Ttn	1	0.000306482	73.502	2	ATSTAELVVQGEEVVPAK(1)K	-2.0878	3	39193	50869	43357	0	0	0	0.881276	1.14382	0.974906				0.902413	0.90626	0.909438	1.09962	1.09536	1.08691	0.976578	1.26213	1.07199
A2ASS6	12787	K	Titin OS=Mus musculus OX=10090 GN=Ttn PE=1 SV=1	Ttn	1	0.0039401	66.953	2	AVEVEAPPEPTPK(1)ER	-2.7585	2	0	43274	24153	0	0	0		1.28358	0.716419				0.902413	0.90626	0.909438	1.09962	1.09536	1.08691		1.41635	0.78776
A2ASS6	23796	K	Titin OS=Mus musculus OX=10090 GN=Ttn PE=1 SV=1	Ttn	1	0.017045	73.891	2	AYSTVATNCHK(1)TSWK	-5.6692	1	0	0	0	0	3505.6	0					1		0.902413	0.90626	0.909438	1.09962	1.09536	1.08691					0.912944
A2ASS6	21904	K	Titin OS=Mus musculus OX=10090 GN=Ttn PE=1 SV=1	Ttn	1	3.41173e-165	315.09	2	DDGGSEITNYVLEK(1)R	-2.3299	6	508460	543970	528850	577290	569550	549350	0.930828	0.995835	0.968155	1.05683	1.04266	1.00568	0.902413	0.90626	0.909438	1.09962	1.09536	1.08691	1.03149	1.09884	1.06456	0.961088	0.951894	0.925269	0.888371	0.00536659
A2ASS6	13472	K	Titin OS=Mus musculus OX=10090 GN=Ttn PE=1 SV=1	Ttn	1	0.0112135	87.942	2	DEIILK(1)CEVSK	3.7574	4	25131	28427	0	23292	24420	0	0.992634	1.12282		0.919996	0.96455		0.902413	0.90626	0.909438	1.09962	1.09536	1.08691	1.09998	1.23896		0.836647	0.880581		0.734192	0.0831638
A2ASS6	1804	K	Titin OS=Mus musculus OX=10090 GN=Ttn PE=1 SV=1	Ttn	1	0.000389301	105.08	2	DEK(1)SLVEESQLPDGK	-3.037	5	46695	36019	40303	41034	48376	0	1.09908	0.847797	0.948632	0.965838	1.13865		0.902413	0.90626	0.909438	1.09962	1.09536	1.08691	1.21794	0.93549	1.0431	0.878336	1.03952		0.899974	0.443655
A2ASS6	1816	K	Titin OS=Mus musculus OX=10090 GN=Ttn PE=1 SV=1	Ttn	1	1.25454e-22	174.23	2	SLVEESQLPDGK(1)K	-0.30748	6	65949	80321	58597	64998	49330	52209	1.0654	1.29758	0.94663	1.05004	0.796922	0.843432	0.902413	0.90626	0.909438	1.09962	1.09536	1.08691	1.18061	1.4318	1.04089	0.954907	0.727545	0.775991	0.672937	0.0333801
A2ASS6	13043	K	Titin OS=Mus musculus OX=10090 GN=Ttn PE=1 SV=1	Ttn	1	0.00758492	78.178	2	IVVEK(1)PGR	-4.0213	3	68185	0	52993	55798	0	0	1.15583		0.898308	0.945857			0.902413	0.90626	0.909438	1.09962	1.09536	1.08691	1.28083		0.987762	0.860165			0.758326
A2ASS6	20028	K	Titin OS=Mus musculus OX=10090 GN=Ttn PE=1 SV=1	Ttn	1	0.00226699	92.732	2	DK(1)DATDLTR	-0.46538	5	0	45202	43562	52036	49452	46615		0.954164	0.919546	1.09842	1.04388	0.983991	0.902413	0.90626	0.909438	1.09962	1.09536	1.08691		1.05286	1.01111	0.998909	0.953002	0.905311	0.922887	0.134201
A2ASS6	22607	K	Titin OS=Mus musculus OX=10090 GN=Ttn PE=1 SV=1	Ttn	1	0.00012036	146.27	2	DNINLK(1)HR	-1.241	6	66043	64085	61249	70639	75683	72546	0.965906	0.937269	0.895792	1.03312	1.10689	1.06101	0.902413	0.90626	0.909438	1.09962	1.09536	1.08691	1.07036	1.03422	0.984994	0.939526	1.01053	0.976175	0.947133	0.165723
A2ASS6	5694	K	Titin OS=Mus musculus OX=10090 GN=Ttn PE=1 SV=1	Ttn	1	0.0159713	62.271	2	DNK(1)ELHPGAAR	4.0905	3	11125	13251	0	0	14145	0	0.866411	1.03198			1.10161		0.902413	0.90626	0.909438	1.09962	1.09536	1.08691	0.960104	1.13873			1.00571		0.958349
A2ASS6	32635	K	Titin OS=Mus musculus OX=10090 GN=Ttn PE=1 SV=1	Ttn	1	0.0015834	63.766	2	DSCVVAWK(1)PPASDGGAK	0.79908	3	0	6809	0	18894	11755	0		0.545331		1.51321	0.941454		0.902413	0.90626	0.909438	1.09962	1.09536	1.08691		0.601738		1.37612	0.859496		1.85764
A2ASS6	32242	K	Titin OS=Mus musculus OX=10090 GN=Ttn PE=1 SV=1	Ttn	1	1.85681e-12	119.43	2	DSVTLQWEK(1)PECDGGK	-2.5913	9	0	50340	51900	49114	52594	46374		1.0055	1.03666	0.981016	1.05053	0.926287	0.902413	0.90626	0.909438	1.09962	1.09536	1.08691		1.10951	1.1399	0.89214	0.959073	0.852221	0.801229	0.0163344
A2ASS6	33731	K	Titin OS=Mus musculus OX=10090 GN=Ttn PE=1 SV=1	Ttn	1	0.00172663	86.243	2	EAAILYK(1)PAVSTK	-1.0817	5	16866	17865	0	13534	16557	14811	1.05898	1.12171		0.849773	1.03958	0.929954	0.902413	0.90626	0.909438	1.09962	1.09536	1.08691	1.1735	1.23773		0.772787	0.94908	0.855594	0.712625	0.0228239
A2ASS6	9953	K	Titin OS=Mus musculus OX=10090 GN=Ttn PE=1 SV=1	Ttn	1	0.0123313	53.878	2	EEAVYEK(1)K	-2.8908	2	7993.2	8558.2	0	0	0	0	0.965864	1.03414					0.902413	0.90626	0.909438	1.09962	1.09536	1.08691	1.07031	1.1411
A2ASS6	15124	K	Titin OS=Mus musculus OX=10090 GN=Ttn PE=1 SV=1	Ttn	1	0.01418	81.642	2	EEGK(1)DNWIR	-1.664	2	32052	32351	0	0	0	0	0.995357	1.00464					0.902413	0.90626	0.909438	1.09962	1.09536	1.08691	1.103	1.10856
A2ASS6	18253	K	Titin OS=Mus musculus OX=10090 GN=Ttn PE=1 SV=1	Ttn	1	0.00731904	85.716	2	EEGK(1)EEWEK	1.9056	2	0	8040.3	0	0	0	9287		0.92805				1.07195	0.902413	0.90626	0.909438	1.09962	1.09536	1.08691		1.02404				0.986236	0.96308
A2ASS6	13154	K	Titin OS=Mus musculus OX=10090 GN=Ttn PE=1 SV=1	Ttn	1	0.000831903	119.07	2	EGNHLFLK(1)VK	1.0069	5	13265	11570	12608	7341.3	7914.4	0	1.25857	1.09775	1.19623	0.696535	0.75091		0.902413	0.90626	0.909438	1.09962	1.09536	1.08691	1.39467	1.2113	1.31536	0.633431	0.685539		0.504538	0.00148552
A2ASS6	21860	K	Titin OS=Mus musculus OX=10090 GN=Ttn PE=1 SV=1	Ttn	1	0.0163303	67.507	2	EGTLSIK(1)VVGK	3.2228	1	0	0	0	0	24769	0					1		0.902413	0.90626	0.909438	1.09962	1.09536	1.08691					0.912944
A2ASS6	746	K	Titin OS=Mus musculus OX=10090 GN=Ttn PE=1 SV=1	Ttn	1	1.15327e-05	126.48	2	EHISTTK(1)VPEQPR	2.0915	6	12302	8336.3	7603.4	13200	10996	10139	1.17954	0.799304	0.729032	1.26565	1.05432	0.972151	0.902413	0.90626	0.909438	1.09962	1.09536	1.08691	1.3071	0.881981	0.801629	1.15098	0.962538	0.894417	1.00576	0.896219
A2ASS6	10041	K	Titin OS=Mus musculus OX=10090 GN=Ttn PE=1 SV=1	Ttn	1	2.44018e-07	98.167	3	EIIQVQK(1)EVHEELHEK	-0.48867	4	0	15615	15928	14038	0	13158		1.06335	1.08466	0.955958		0.896032	0.902413	0.90626	0.909438	1.09962	1.09536	1.08691		1.17334	1.19267	0.869351		0.824384	0.715862	0.0346285
A2ASS6	13850	K	Titin OS=Mus musculus OX=10090 GN=Ttn PE=1 SV=1	Ttn	1	8.51083e-20	145.75	2	PSK(1)NVVIK	-1.403	9	198620	166220	172080	186790	151950	155920	1.15524	0.966789	1.00087	1.08643	0.88379	0.906881	0.902413	0.90626	0.909438	1.09962	1.09536	1.08691	1.28017	1.06679	1.10054	0.988003	0.806851	0.834366	0.762647	0.0321259
A2ASS6	9940	K	Titin OS=Mus musculus OX=10090 GN=Ttn PE=1 SV=1	Ttn	1	0.0181122	74.486	2	EK(1)EAVYER	3.0759	3	0	16909	0	13569	8804.6	0		1.29134		1.03626	0.672405		0.902413	0.90626	0.909438	1.09962	1.09536	1.08691		1.42491		0.942378	0.613868		0.546088
A2ASS6	26335	K	Titin OS=Mus musculus OX=10090 GN=Ttn PE=1 SV=1	Ttn	1	1.52425e-10	162.49	2	EK(1)NSILWVK	-3.7467	9	85287	91633	90886	88126	96987	90746	0.941245	1.01128	1.00304	0.972577	1.07037	1.00149	0.902413	0.90626	0.909438	1.09962	1.09536	1.08691	1.04303	1.11588	1.10292	0.884465	0.977187	0.921412	0.85322	0.0111277
A2ASS6	14832	K	Titin OS=Mus musculus OX=10090 GN=Ttn PE=1 SV=1	Ttn	1	1.85742e-22	162	2	ENEPLSTK(1)TVDTTAEQTSFR	-2.3756	6	111880	104390	104000	86346	74562	93439	1.16822	1.09001	1.08594	0.901602	0.778557	0.975666	0.902413	0.90626	0.909438	1.09962	1.09536	1.08691	1.29455	1.20276	1.19408	0.81992	0.710779	0.897651	0.657841	0.00435123
A2ASS6	30681	K	Titin OS=Mus musculus OX=10090 GN=Ttn PE=1 SV=1	Ttn	1	0.0260888	60	2	ENK(1)VPCLECNYK	-1.7352	2	0	9101.9	0	10908	0	0		0.90974		1.09026			0.902413	0.90626	0.909438	1.09962	1.09536	1.08691		1.00384		0.991486			0.987694
A2ASS6	9298	K	Titin OS=Mus musculus OX=10090 GN=Ttn PE=1 SV=1	Ttn	1	6.51719e-06	136.06	2	ETAK(1)ADSGDYVCK	-0.43428	6	15883	18008	12492	18927	14194	16436	0.993308	1.1262	0.781238	1.18368	0.88768	1.02789	0.902413	0.90626	0.909438	1.09962	1.09536	1.08691	1.10072	1.24269	0.859034	1.07644	0.810402	0.945702	0.884492	0.435394
A2ASS6	3167	K	Titin OS=Mus musculus OX=10090 GN=Ttn PE=1 SV=1	Ttn	1	0.00507317	103.8	2	EVQVIEK(1)QR	-2.5805	6	20503	18806	15063	20910	17227	16614	1.12733	1.03403	0.828221	1.14971	0.947206	0.913501	0.902413	0.90626	0.909438	1.09962	1.09536	1.08691	1.24924	1.14098	0.910696	1.04555	0.864747	0.840457	0.83333	0.199661
A2ASS6	13099	K	Titin OS=Mus musculus OX=10090 GN=Ttn PE=1 SV=1	Ttn	1	0.0187428	63.301	2	EWLVK(1)PIR	-1.2994	3	0	0	22041	42817	43461	0			0.610447	1.18586	1.20369		0.902413	0.90626	0.909438	1.09962	1.09536	1.08691			0.671235	1.07842	1.09891		1.62188
A2ASS6	1222	K	Titin OS=Mus musculus OX=10090 GN=Ttn PE=1 SV=1	Ttn	1	5.59478e-12	150.53	2	EYEK(1)EQALIR	0.36385	5	20051	28462	24757	19562	0	20182	0.887102	1.25922	1.09531	0.865468		0.892898	0.902413	0.90626	0.909438	1.09962	1.09536	1.08691	0.983034	1.38947	1.20438	0.787059		0.821502	0.674565	0.0604961
A2ASS6	14188	K	Titin OS=Mus musculus OX=10090 GN=Ttn PE=1 SV=1	Ttn	1	0.00145508	104.39	2	FECEISK(1)ENEK	4.212	3	0	0	8772.2	21673	19995	0			0.521739	1.28903	1.18923		0.902413	0.90626	0.909438	1.09962	1.09536	1.08691			0.573693	1.17225	1.0857		1.96791
A2ASS6	25773	K	Titin OS=Mus musculus OX=10090 GN=Ttn PE=1 SV=1	Ttn	1	5.63938e-06	133.07	2	FEIAK(1)LIEHQEYK	1.406	4	0	0	11235	33472	34312	32028			0.404694	1.20569	1.23595	1.15367	0.902413	0.90626	0.909438	1.09962	1.09536	1.08691			0.444993	1.09646	1.12835	1.06143	2.46164
A2ASS6	16681	K	Titin OS=Mus musculus OX=10090 GN=Ttn PE=1 SV=1	Ttn	1	0.0053523	71.219	2	FGPGPPCVSK(1)PLLAK	-1.9219	1	0	0	18968	0	0	0			1				0.902413	0.90626	0.909438	1.09962	1.09536	1.08691			1.09958
A2ASS6	12960	K	Titin OS=Mus musculus OX=10090 GN=Ttn PE=1 SV=1	Ttn	1	0.0208433	70.67	2	FIADGK(1)DR	0.36474	4	79974	74914	67806	0	58837	0	1.13627	1.06438	0.963389		0.835958		0.902413	0.90626	0.909438	1.09962	1.09536	1.08691	1.25915	1.17448	1.05932		0.763183		0.655477
A2ASS6	23257	K	Titin OS=Mus musculus OX=10090 GN=Ttn PE=1 SV=1	Ttn	1	0.00641633	93.467	2	FK(1)DTITLK	-0.64661	2	0	0	0	18445	0	12934				1.17563		0.824373	0.902413	0.90626	0.909438	1.09962	1.09536	1.08691				1.06912		0.758456
A2ASS6	5132	K	Titin OS=Mus musculus OX=10090 GN=Ttn PE=1 SV=1	Ttn	1	0.017045	59.67	2	GDK(1)ELVSGGSCYITK	-0.46735	1	0	0	0	0	0	3431.7						1	0.902413	0.90626	0.909438	1.09962	1.09536	1.08691						0.920039
A2ASS6	30136	K	Titin OS=Mus musculus OX=10090 GN=Ttn PE=1 SV=1	Ttn	1	3.80861e-15	130.71	2	GDSCEVTGTIK(1)AVDR	-2.2826	6	11318	7519	7295.6	5270.6	11142	9816.6	1.2969	0.861582	0.835983	0.603944	1.27673	1.12486	0.902413	0.90626	0.909438	1.09962	1.09536	1.08691	1.43715	0.950701	0.919231	0.549229	1.16559	1.03491	0.831468	0.480272
A2ASS6	13944	K	Titin OS=Mus musculus OX=10090 GN=Ttn PE=1 SV=1	Ttn	1	0.000696384	73.502	2	GEALLQTPECEIK(1)EEGK	-5.9182	3	32334	0	0	42454	0	34690	0.886041			1.16336		0.950602	0.902413	0.90626	0.909438	1.09962	1.09536	1.08691	0.981858			1.05796		0.874591	0.98413
A2ASS6	29293	K	Titin OS=Mus musculus OX=10090 GN=Ttn PE=1 SV=1	Ttn	1	5.0295e-67	218.12	2	GK(1)GEQAWSHAGISK	-0.50782	6	66093	61261	56065	52992	48878	49476	1.18459	1.09798	1.00485	0.949777	0.876041	0.886759	0.902413	0.90626	0.909438	1.09962	1.09536	1.08691	1.31269	1.21155	1.10492	0.86373	0.799777	0.815854	0.683178	0.00230127
A2ASS6	18571	K	Titin OS=Mus musculus OX=10090 GN=Ttn PE=1 SV=1	Ttn	1	0.0218508	64.064	2	GLK(1)EGDTYEYR	0.79489	1	0	0	0	0	0	9554						1	0.902413	0.90626	0.909438	1.09962	1.09536	1.08691						0.920039
A2ASS6	13314	K	Titin OS=Mus musculus OX=10090 GN=Ttn PE=1 SV=1	Ttn	1	0.00325089	81.335	2	GPDIIK(1)ASDK	-0.31153	3	0	27902	0	22242	0	21250		1.17245		0.934616		0.892932	0.902413	0.90626	0.909438	1.09962	1.09536	1.08691		1.29373		0.849943		0.821533	0.645993
A2ASS6	15422	K	Titin OS=Mus musculus OX=10090 GN=Ttn PE=1 SV=1	Ttn	1	2.95581e-08	107.6	2	GSDK(1)WVACGEPVPDTK	-2.9335	5	52082	48185	48239	37966	0	46947	1.11563	1.03216	1.03331	0.813259		1.00564	0.902413	0.90626	0.909438	1.09962	1.09536	1.08691	1.23628	1.13892	1.13621	0.73958		0.925227	0.711171	0.0317226
A2ASS6	27130	K	Titin OS=Mus musculus OX=10090 GN=Ttn PE=1 SV=1	Ttn	1	0.00195155	106	2	GSEK(1)WSACTQVK	2.4227	5	0	36932	34100	32434	34989	34638		1.06683	0.98502	0.936895	1.0107	1.00056	0.902413	0.90626	0.909438	1.09962	1.09536	1.08691		1.17717	1.08311	0.852015	0.922712	0.920555	0.79497	0.0154324
A2ASS6	15927	K	Titin OS=Mus musculus OX=10090 GN=Ttn PE=1 SV=1	Ttn	1	0.0128079	73.655	2	GWQTVDTTVK(1)DTK	-0.093245	2	0	14923	17839	0	0	0		0.910994	1.08901				0.902413	0.90626	0.909438	1.09962	1.09536	1.08691		1.00522	1.19745
A2ASS6	15415	K	Titin OS=Mus musculus OX=10090 GN=Ttn PE=1 SV=1	Ttn	1	0.0033497	82.716	2	GYIVEK(1)CPR	-3.0249	3	0	16991	16140	16271	0	0		1.0318	0.980122	0.988077			0.902413	0.90626	0.909438	1.09962	1.09536	1.08691		1.13853	1.07772	0.898561			0.810884
A2ASS6	21989	K	Titin OS=Mus musculus OX=10090 GN=Ttn PE=1 SV=1	Ttn	1	4.97105e-06	117.21	2	HDSVSLTWTDPK(1)K	-3.3659	6	76803	68683	65015	60220	56176	54116	1.20945	1.08159	1.02382	0.948314	0.884631	0.852191	0.902413	0.90626	0.909438	1.09962	1.09536	1.08691	1.34025	1.19346	1.12578	0.8624	0.807619	0.78405	0.670606	0.00243967
A2ASS6	34402	K	Titin OS=Mus musculus OX=10090 GN=Ttn PE=1 SV=1	Ttn	1	0.00152744	83.623	2	HQVTTTK(1)YK	0.2506	1	25430	0	0	0	0	0	1						0.902413	0.90626	0.909438	1.09962	1.09536	1.08691	1.10814
A2ASS6	13499	K	Titin OS=Mus musculus OX=10090 GN=Ttn PE=1 SV=1	Ttn	1	0.00134291	105.36	2	HSVK(1)TDGLR	-0.47828	3	57430	0	0	0	54119	54078	1.04023				0.980257	0.979514	0.902413	0.90626	0.909438	1.09962	1.09536	1.08691	1.15272				0.89492	0.901192	0.779076
A2ASS6	24707	K	Titin OS=Mus musculus OX=10090 GN=Ttn PE=1 SV=1	Ttn	1	1.28777e-54	167.64	3	ICAINK(1)AGVGEHADVPGPVMVEEK	-6.0644	6	195600	222450	219700	141900	123280	140620	1.12462	1.279	1.26319	0.815869	0.708811	0.808509	0.902413	0.90626	0.909438	1.09962	1.09536	1.08691	1.24624	1.41129	1.38898	0.741954	0.647105	0.743861	0.527101	0.000445719
A2ASS6	32818	K	Titin OS=Mus musculus OX=10090 GN=Ttn PE=1 SV=1	Ttn	1	2.48774e-06	119.79	3	IHLPK(1)TLEGMGAVHALR	-5.06	4	0	0	0	38704	31297	38147				1.07364	0.868171	1.05819	0.902413	0.90626	0.909438	1.09962	1.09536	1.08691				0.976371	0.792592	0.973575
A2ASS6	10166	K	Titin OS=Mus musculus OX=10090 GN=Ttn PE=1 SV=1	Ttn	1	0.0267825	56.014	2	IHVAVSK(1)K	-4.1001	3	0	6778.5	5082.5	12424	0	0		0.837369	0.627857	1.53477			0.902413	0.90626	0.909438	1.09962	1.09536	1.08691		0.923983	0.690379	1.39573			1.72914
A2ASS6	17930	K	Titin OS=Mus musculus OX=10090 GN=Ttn PE=1 SV=1	Ttn	1	0.0128079	65.879	2	IK(1)GVPFPTLTWFK	-6.0026	2	0	0	0	7642.6	0	7803.6				0.989577		1.01042	0.902413	0.90626	0.909438	1.09962	1.09536	1.08691				0.899924		0.929629
A2ASS6	15409	K	Titin OS=Mus musculus OX=10090 GN=Ttn PE=1 SV=1	Ttn	1	0.0242642	53.878	2	IK(1)GYIVEK	2.7335	1	0	0	0	0	6103.7	0					1		0.902413	0.90626	0.909438	1.09962	1.09536	1.08691					0.912944
A2ASS6	34345	K	Titin OS=Mus musculus OX=10090 GN=Ttn PE=1 SV=1	Ttn	1	0.019853	65.313	2	IK(1)TTLAAR	-1.6136	2	21539	0	0	0	14636	0	1.19082				0.809178		0.902413	0.90626	0.909438	1.09962	1.09536	1.08691	1.3196				0.738734		0.559818
A2ASS6	9394	K	Titin OS=Mus musculus OX=10090 GN=Ttn PE=1 SV=1	Ttn	1	3.24144e-20	147.78	2	ILIHQK(1)GDEAK	-1.1167	6	118240	124050	114320	119780	114860	116190	1.00283	1.0521	0.96958	1.01589	0.97416	0.98544	0.902413	0.90626	0.909438	1.09962	1.09536	1.08691	1.11127	1.16093	1.06613	0.923852	0.889354	0.906644	0.814733	0.00161723
A2ASS6	16407	K	Titin OS=Mus musculus OX=10090 GN=Ttn PE=1 SV=1	Ttn	1	0.00296856	78.932	2	IMGYIIEK(1)ITK	-4.0664	6	42746	47982	42370	94216	72669	81978	0.671472	0.753721	0.665565	1.47998	1.14151	1.28774	0.902413	0.90626	0.909438	1.09962	1.09536	1.08691	0.744085	0.831683	0.731842	1.3459	1.04214	1.18478	1.54828	0.00671832
A2ASS6	32478	K	Titin OS=Mus musculus OX=10090 GN=Ttn PE=1 SV=1	Ttn	1	0.000190672	66.509	3	ITIENTEHYTHLVMK(1)NVQR	2.4629	5	49161	62750	65546	20121	45237	0	1.01231	1.29214	1.34971	0.414328	0.931512		0.902413	0.90626	0.909438	1.09962	1.09536	1.08691	1.12179	1.42579	1.48411	0.376791	0.850418		0.456586	0.2708
A2ASS6	26832	K	Titin OS=Mus musculus OX=10090 GN=Ttn PE=1 SV=1	Ttn	1	2.90362e-13	91.457	2	K(1)AAADEWTTCTPPSGLQGK	-4.1142	6	96243	81523	69724	84101	68357	74058	1.21825	1.03192	0.882571	1.06456	0.865268	0.937431	0.902413	0.90626	0.909438	1.09962	1.09536	1.08691	1.34999	1.13866	0.970458	0.968111	0.789941	0.862474	0.757572	0.072119
A2ASS6	23496	K	Titin OS=Mus musculus OX=10090 GN=Ttn PE=1 SV=1	Ttn	1	0.00169202	100.75	2	K(1)ALTDLR	0.5562	4	0	20756	0	24170	15178	17946		1.06373		1.23869	0.77786	0.919718	0.902413	0.90626	0.909438	1.09962	1.09536	1.08691		1.17376		1.12647	0.710143	0.846177	0.761882
A2ASS6	23785	K	Titin OS=Mus musculus OX=10090 GN=Ttn PE=1 SV=1	Ttn	1	8.16501e-10	135.28	2	K(1)AYSTVATNCHK	-0.91526	6	8000.1	9035.9	7186.9	8133.2	9130.6	9983.4	0.932592	1.05334	0.837795	0.948108	1.06438	1.16379	0.902413	0.90626	0.909438	1.09962	1.09536	1.08691	1.03344	1.16229	0.921223	0.862212	0.971717	1.07073	0.931891	0.488531
A2ASS6	33321	K	Titin OS=Mus musculus OX=10090 GN=Ttn PE=1 SV=1	Ttn	1	4.76531e-06	129.69	2	K(1)DLNMVVSAAR	-0.99199	6	90199	80103	83630	64575	69983	66197	1.19026	1.05703	1.10357	0.852125	0.923488	0.873528	0.902413	0.90626	0.909438	1.09962	1.09536	1.08691	1.31897	1.16637	1.21347	0.774925	0.843093	0.803681	0.654725	0.000638164
A2ASS6	19112	K	Titin OS=Mus musculus OX=10090 GN=Ttn PE=1 SV=1	Ttn	1	0.025869	68.49	2	K(1)DSCYLTWK	-1.9171	2	0	0	0	7498.5	0	8233.5				0.95328		1.04672	0.902413	0.90626	0.909438	1.09962	1.09536	1.08691				0.866916		0.963024
A2ASS6	3160	K	Titin OS=Mus musculus OX=10090 GN=Ttn PE=1 SV=1	Ttn	1	0.000758494	108.3	2	K(1)EVQVIEK	-1.602	6	30143	25193	25211	27860	24311	21792	1.17053	0.978306	0.979005	1.08187	0.944055	0.846236	0.902413	0.90626	0.909438	1.09962	1.09536	1.08691	1.29711	1.0795	1.07649	0.983858	0.86187	0.778571	0.759984	0.0398061
A2ASS6	18690	K	Titin OS=Mus musculus OX=10090 GN=Ttn PE=1 SV=1	Ttn	1	4.3624e-10	135.28	2	K(1)GFCQVNVVDR	-0.43106	6	66441	58252	61528	50559	62910	50729	1.13763	0.997412	1.0535	0.865689	1.07717	0.8686	0.902413	0.90626	0.909438	1.09962	1.09536	1.08691	1.26065	1.10058	1.15841	0.787261	0.983394	0.799146	0.730131	0.0178137
A2ASS6	31272	K	Titin OS=Mus musculus OX=10090 GN=Ttn PE=1 SV=1	Ttn	1	0.0153683	51.864	2	K(1)GIDLANR	-1.9025	1	0	0	4060.2	0	0	0			1				0.902413	0.90626	0.909438	1.09962	1.09536	1.08691			1.09958
A2ASS6	19437	K	Titin OS=Mus musculus OX=10090 GN=Ttn PE=1 SV=1	Ttn	1	0.000388924	117.41	2	K(1)GTWGVVSAGSSK	0.25806	6	91020	94074	71773	67639	92897	64764	1.13264	1.17064	0.89313	0.841688	1.15599	0.805912	0.902413	0.90626	0.909438	1.09962	1.09536	1.08691	1.25512	1.29173	0.982068	0.765433	1.05536	0.741471	0.726076	0.0839659
A2ASS6	15917	K	Titin OS=Mus musculus OX=10090 GN=Ttn PE=1 SV=1	Ttn	1	1.7792e-29	179.95	2	K(1)GWQTVDTTVK	-1.0972	6	143680	152130	137750	147840	138030	123890	1.02225	1.08236	0.980055	1.05184	0.982047	0.881445	0.902413	0.90626	0.909438	1.09962	1.09536	1.08691	1.13279	1.19432	1.07765	0.956549	0.896554	0.810964	0.782454	0.0119676
A2ASS6	224	K	Titin OS=Mus musculus OX=10090 GN=Ttn PE=1 SV=1	Ttn	1	0.00506022	83.438	2	K(1)IEAHFDAR	-2.3108	6	21059	14795	15929	18777	15011	19508	1.20247	0.844793	0.909544	1.07216	0.857127	1.1139	0.902413	0.90626	0.909438	1.09962	1.09536	1.08691	1.3325	0.932175	1.00012	0.97503	0.782509	1.02484	0.852236	0.323475
A2ASS6	2028	K	Titin OS=Mus musculus OX=10090 GN=Ttn PE=1 SV=1	Ttn	0.962616	0.0174186	122.51	2	K(0.963)K(0.037)DESYEELLK	-0.33016	2	11014	14259	0	0	0	0	0.871602	1.1284					0.902413	0.90626	0.909438	1.09962	1.09536	1.08691	0.965857	1.24511
A2ASS6	2029	K	Titin OS=Mus musculus OX=10090 GN=Ttn PE=1 SV=1	Ttn	0.949133	0.00384498	117.99	2	K(0.051)K(0.949)DESYEELLK	-1.7274	3	0	14210	13546	13847	0	0		1.02469	0.976805	0.99851			0.902413	0.90626	0.909438	1.09962	1.09536	1.08691		1.13068	1.07407	0.908048			0.82372
A2ASS6	10223	K	Titin OS=Mus musculus OX=10090 GN=Ttn PE=1 SV=1	Ttn	0.85387	0.00827587	92.747	2	K(0.146)K(0.854)EPAAPPQVPEAPK	-0.3596	2	0	0	0	143810	0	101760				1.17123		0.828766	0.902413	0.90626	0.909438	1.09962	1.09536	1.08691				1.06512		0.762497
A2ASS6	20593	K	Titin OS=Mus musculus OX=10090 GN=Ttn PE=1 SV=1	Ttn	1	0.0176977	67.881	2	K(1)LEVTEMTK	-4.6076	1	0	0	0	7067.5	0	0				1			0.902413	0.90626	0.909438	1.09962	1.09536	1.08691				0.909403
A2ASS6	9142	K	Titin OS=Mus musculus OX=10090 GN=Ttn PE=1 SV=1	Ttn	1	0.00025791	92.747	2	K(1)LSETVEETEGNSFK	-4.4886	2	0	11238	0	0	7094.6	0		1.22601			0.773987		0.902413	0.90626	0.909438	1.09962	1.09536	1.08691		1.35283			0.706607		0.522319
A2ASS6	8385	K	Titin OS=Mus musculus OX=10090 GN=Ttn PE=1 SV=1	Ttn	1	0.0182396	53.028	2	K(1)LTDISTIIGK	-10.365	2	0	0	18630	21966	0	0			0.917824	1.08218			0.902413	0.90626	0.909438	1.09962	1.09536	1.08691			1.00922	0.984134			0.975142
A2ASS6	9900	K	Titin OS=Mus musculus OX=10090 GN=Ttn PE=1 SV=1	Ttn	1	0.0114155	61.577	2	K(1)PPPPTPMIPAK	-1.5635	3	70790	54885	59338	0	0	0	1.14787	0.889964	0.96217				0.902413	0.90626	0.909438	1.09962	1.09536	1.08691	1.272	0.982019	1.05798
A2ASS6	10208	K	Titin OS=Mus musculus OX=10090 GN=Ttn PE=1 SV=1	Ttn	1	0.00169202	93.561	2	K(1)PVPEEK	-0.1661	6	34276	32235	24346	16629	19189	23505	1.3694	1.28785	0.972673	0.664363	0.76664	0.939073	0.902413	0.90626	0.909438	1.09962	1.09536	1.08691	1.51748	1.42107	1.06953	0.604174	0.6999	0.863984	0.540922	0.0146958
A2ASS6	10914	K	Titin OS=Mus musculus OX=10090 GN=Ttn PE=1 SV=1	Ttn	0.999969	0.00149597	75.5	3	K(1)PVPEEKPPVPVPK	-0.64773	6	21675	26910	22637	21239	0	20506	0.959351	1.19106	1.00193	0.940053		0.90761	0.902413	0.90626	0.909438	1.09962	1.09536	1.08691	1.0631	1.31425	1.1017	0.854887		0.835037	0.728614	0.0349974
A2ASS6	10180	K	Titin OS=Mus musculus OX=10090 GN=Ttn PE=1 SV=1	Ttn	1	0.00208118	78.864	2	K(1)PVPEEVVPVPIPK	-3.3005	5	12201	12206	0	51671	53799	53659	0.332387	0.332523		1.40765	1.46563	1.46181	0.902413	0.90626	0.909438	1.09962	1.09536	1.08691	0.368332	0.366918		1.28012	1.33803	1.34492	3.59341	8.79465e-06
A2ASS6	10665	K	Titin OS=Mus musculus OX=10090 GN=Ttn PE=1 SV=1	Ttn	0.999995	0.000151287	103.23	3	K(1)PVPVKPAQEPVPAKPK	-2.1777	4	0	37316	37939	27682	0	35601		1.07742	1.09541	0.799261		1.02791	0.902413	0.90626	0.909438	1.09962	1.09536	1.08691		1.18887	1.20449	0.72685		0.945714	0.698836	0.218491
A2ASS6	10074	K	Titin OS=Mus musculus OX=10090 GN=Ttn PE=1 SV=1	Ttn	1	0.013225	97.277	2	KPVVEK(1)VEK	1.0622	2	97022	0	94222	0	0	0	1.01464		0.985359				0.902413	0.90626	0.909438	1.09962	1.09536	1.08691	1.12436		1.08348
A2ASS6	27824	K	Titin OS=Mus musculus OX=10090 GN=Ttn PE=1 SV=1	Ttn	1	0.000447961	113.14	2	K(1)PVYDLR	-2.1305	5	61603	65801	63669	42247	0	13336	1.24876	1.33386	1.29064	0.856395		0.270336	0.902413	0.90626	0.909438	1.09962	1.09536	1.08691	1.38381	1.47183	1.41917	0.778808		0.24872	0.360553	0.287696
A2ASS6	34628	K	Titin OS=Mus musculus OX=10090 GN=Ttn PE=1 SV=1	Ttn	1	0.00338327	66.953	2	K(1)QEPIAPESISSK	-0.12642	4	21116	0	17073	13466	0	15189	1.2636		1.02166	0.805817		0.908922	0.902413	0.90626	0.909438	1.09962	1.09536	1.08691	1.40024		1.1234	0.732812		0.836244	0.621742	0.0897315
A2ASS6	17332	K	Titin OS=Mus musculus OX=10090 GN=Ttn PE=1 SV=1	Ttn	1	1.94117e-140	277.21	2	K(1)SEWEEVTNTAVER	-0.98225	6	418110	364640	407530	295810	314160	343990	1.16995	1.02033	1.14035	0.827734	0.879081	0.962551	0.902413	0.90626	0.909438	1.09962	1.09536	1.08691	1.29647	1.12587	1.2539	0.752744	0.802552	0.885585	0.66396	0.00298195
A2ASS6	21620	K	Titin OS=Mus musculus OX=10090 GN=Ttn PE=1 SV=1	Ttn	1	0.00484573	67.548	2	K(1)SWSTVTTECSK	2.1177	3	0	10251	0	13768	9331.7	0		0.92211		1.23847	0.839416		0.902413	0.90626	0.909438	1.09962	1.09536	1.08691		1.01749		1.12627	0.76634		0.930041
A2ASS6	21631	K	Titin OS=Mus musculus OX=10090 GN=Ttn PE=1 SV=1	Ttn	1	9.88774e-05	112.73	2	SWSTVTTECSK(1)TSFR	-1.0927	4	16603	14110	18289	0	0	19563	0.968599	0.823161	1.06696			1.14128	0.902413	0.90626	0.909438	1.09962	1.09536	1.08691	1.07334	0.908305	1.17321			1.05002	0.998484
A2ASS6	24867	K	Titin OS=Mus musculus OX=10090 GN=Ttn PE=1 SV=1	Ttn	1	3.81189e-29	203.52	2	K(1)SYAAVVTNCHK	-1.754	6	19377	16677	19665	20595	19758	16943	1.02873	0.885387	1.04402	1.09339	1.04896	0.899509	0.902413	0.90626	0.909438	1.09962	1.09536	1.08691	1.13998	0.976968	1.14798	0.994337	0.95764	0.827584	0.851339	0.10376
A2ASS6	22701	K	Titin OS=Mus musculus OX=10090 GN=Ttn PE=1 SV=1	Ttn	1	1.13673e-06	132.39	2	K(1)SYSTVTTK	-0.41219	6	52492	51945	49982	46085	46132	50947	1.05837	1.04734	1.00776	0.929186	0.930134	1.02722	0.902413	0.90626	0.909438	1.09962	1.09536	1.08691	1.17282	1.15567	1.10811	0.845005	0.84916	0.945079	0.767981	0.00276202
A2ASS6	22709	K	Titin OS=Mus musculus OX=10090 GN=Ttn PE=1 SV=1	Ttn	1	4.17783e-09	107.08	2	SYSTVTTK(1)CHK	-0.2007	5	14609	14453	12651	15372	16661	0	0.990494	0.979918	0.857741	1.04223	1.12962		0.902413	0.90626	0.909438	1.09962	1.09536	1.08691	1.09761	1.08128	0.943155	0.947804	1.03128		0.950862	0.53324
A2ASS6	26743	K	Titin OS=Mus musculus OX=10090 GN=Ttn PE=1 SV=1	Ttn	1	0.00023251	105.04	2	K(1)TLTDLR	-0.65865	6	15109	13324	12740	16365	12858	10672	1.11825	0.986135	0.942912	1.21121	0.951646	0.789855	0.902413	0.90626	0.909438	1.09962	1.09536	1.08691	1.23917	1.08814	1.03681	1.10147	0.868799	0.726698	0.801688	0.151894
A2ASS6	794	K	Titin OS=Mus musculus OX=10090 GN=Ttn PE=1 SV=1	Ttn	1	0.00258435	61.48	2	K(1)TTDISTER	-4.0881	2	0	0	0	0	4930.7	4331.2					1.06473	0.935272	0.902413	0.90626	0.909438	1.09962	1.09536	1.08691					0.972037	0.860488
A2ASS6	20532	K	Titin OS=Mus musculus OX=10090 GN=Ttn PE=1 SV=1	Ttn	1	1.54748e-06	125.17	2	K(1)TWSTVTPEVK	0.62239	6	42750	32689	47525	42423	46455	47634	0.988531	0.755885	1.09895	0.980969	1.0742	1.10147	0.902413	0.90626	0.909438	1.09962	1.09536	1.08691	1.09543	0.834071	1.20838	0.892097	0.980688	1.01339	0.919786	0.566809
A2ASS6	14923	K	Titin OS=Mus musculus OX=10090 GN=Ttn PE=1 SV=1	Ttn	1	0.000989066	102.55	2	K(1)TWVLVTDR	-6.4255	6	124850	125870	127260	114920	120350	118120	1.02424	1.03261	1.04401	0.942779	0.987325	0.969031	0.902413	0.90626	0.909438	1.09962	1.09536	1.08691	1.135	1.13942	1.14798	0.857366	0.901373	0.891547	0.774394	7.98984e-05
A2ASS6	10194	K	Titin OS=Mus musculus OX=10090 GN=Ttn PE=1 SV=1	Ttn	1	0.0221427	69.716	2	K(1)VEPPAAK	-0.025194	4	18020	0	0	10100	12075	12729	1.36195			0.763359	0.912629	0.962059	0.902413	0.90626	0.909438	1.09962	1.09536	1.08691	1.50923			0.694201	0.83318	0.885132	0.532834
A2ASS6	10201	K	Titin OS=Mus musculus OX=10090 GN=Ttn PE=1 SV=1	Ttn	0.999999	0.0127424	90.156	2	KVEPPAAK(1)VPEAPK	-1.2508	4	0	0	29658	38779	32101	24347			0.94993	1.24207	1.02818	0.779821	0.902413	0.90626	0.909438	1.09962	1.09536	1.08691			1.04452	1.12954	0.938669	0.717467	0.888979
A2ASS6	10207	K	Titin OS=Mus musculus OX=10090 GN=Ttn PE=1 SV=1	Ttn	0.879536	0.00988727	81.48	2	VPEAPK(0.88)K(0.12)PVPEEK	1.1187	1	28404	0	0	0	0	0	1						0.902413	0.90626	0.909438	1.09962	1.09536	1.08691	1.10814
A2ASS6	12708	K	Titin OS=Mus musculus OX=10090 GN=Ttn PE=1 SV=1	Ttn	0.999672	0.0249913	62.711	3	KVPEKPEVVEK(1)VEPAPLK	2.8419	1	32324	0	0	0	0	0	1						0.902413	0.90626	0.909438	1.09962	1.09536	1.08691	1.10814
A2ASS6	14059	K	Titin OS=Mus musculus OX=10090 GN=Ttn PE=1 SV=1	Ttn	1	0.0201981	54.309	2	LEDAGEVQLTAK(1)DFK	-5.2388	1	0	0	0	11419	0	0				1			0.902413	0.90626	0.909438	1.09962	1.09536	1.08691				0.909403
A2ASS6	13461	K	Titin OS=Mus musculus OX=10090 GN=Ttn PE=1 SV=1	Ttn	0.999323	0.000951547	53.051	3	LHDK(0.999)TGVEK(0.001)DEIILK	2.267	2	0	0	0	9515.5	10473	0				0.952097	1.0479		0.902413	0.90626	0.909438	1.09962	1.09536	1.08691				0.86584	0.956677
A2ASS6	18551	K	Titin OS=Mus musculus OX=10090 GN=Ttn PE=1 SV=1	Ttn	1	0.00945428	74.486	2	LIGTEK(1)FHK	-3.9622	2	21062	0	0	15656	0	0	1.14723			0.85277			0.902413	0.90626	0.909438	1.09962	1.09536	1.08691	1.27129			0.775512			0.610018
A2ASS6	26858	K	Titin OS=Mus musculus OX=10090 GN=Ttn PE=1 SV=1	Ttn	1	1.46066e-25	195.58	2	LK(1)ENTEYNFR	-0.9894	6	146130	138700	128870	124140	124940	121970	1.11727	1.06047	0.985307	0.949143	0.95526	0.932552	0.902413	0.90626	0.909438	1.09962	1.09536	1.08691	1.2381	1.17016	1.08342	0.863154	0.872099	0.857984	0.742691	0.0016113
A2ASS6	19931	K	Titin OS=Mus musculus OX=10090 GN=Ttn PE=1 SV=1	Ttn	1	0.0141222	60.892	2	LK(1)GSADWER	-1.1309	3	16213	18034	15946	0	0	0	0.96904	1.07788	0.953081				0.902413	0.90626	0.909438	1.09962	1.09536	1.08691	1.07383	1.18937	1.04799
A2ASS6	24095	K	Titin OS=Mus musculus OX=10090 GN=Ttn PE=1 SV=1	Ttn	1	0.00448541	76.572	2	LK(1)TGCEYQFR	3.7791	3	24326	0	27398	0	33894	0	0.852367		0.960008		1.18762		0.902413	0.90626	0.909438	1.09962	1.09536	1.08691	0.944543		1.05561		1.08423		1.08415
A2ASS6	24695	K	Titin OS=Mus musculus OX=10090 GN=Ttn PE=1 SV=1	Ttn	1	0.00284779	59.645	2	LLEK(1)HEYNFR	0.28409	2	0	8777.2	7404.2	0	0	0		1.08485	0.915149				0.902413	0.90626	0.909438	1.09962	1.09536	1.08691		1.19706	1.00628
A2ASS6	14763	K	Titin OS=Mus musculus OX=10090 GN=Ttn PE=1 SV=1	Ttn	1	0.00776212	81.163	2	LQICDIK(1)PR	0.26633	5	51455	58470	0	56382	64159	58264	0.891057	1.01254		0.976379	1.11106	1.00897	0.902413	0.90626	0.909438	1.09962	1.09536	1.08691	0.987417	1.11727		0.887922	1.01433	0.928293	0.896585	0.209655
A2ASS6	34008	K	Titin OS=Mus musculus OX=10090 GN=Ttn PE=1 SV=1	Ttn	1	9.18261e-06	128.57	2	LSEYK(1)SELDYMSK	-0.36677	5	24421	26059	29767	0	25603	25990	0.92616	0.988281	1.12891		0.970988	0.985664	0.902413	0.90626	0.909438	1.09962	1.09536	1.08691	1.02632	1.09051	1.24132		0.886458	0.90685	0.801026	0.0576593
A2ASS6	34016	K	Titin OS=Mus musculus OX=10090 GN=Ttn PE=1 SV=1	Ttn	1	0.00860696	76.85	2	SELDYMSK(1)EEK	1.9375	5	34721	39220	0	30789	26847	31365	1.06544	1.2035		0.944784	0.823821	0.962459	0.902413	0.90626	0.909438	1.09962	1.09536	1.08691	1.18066	1.32798		0.85919	0.752103	0.8855	0.663519	0.0134183
A2ASS6	808	K	Titin OS=Mus musculus OX=10090 GN=Ttn PE=1 SV=1	Ttn	1	0.0128898	69.093	2	LVHVDK(1)R	-0.019609	2	12086	0	0	0	0	11780	1.01282					0.987178	0.902413	0.90626	0.909438	1.09962	1.09536	1.08691	1.12235					0.908243	0.809235
A2ASS6	1842	K	Titin OS=Mus musculus OX=10090 GN=Ttn PE=1 SV=1	Ttn	1	2.00368e-08	87.727	2	MAHEGALTGVTTDQK(1)EK	-4.222	10	24914	22139	21980	20736	13545	15565	1.25745	1.11739	1.10936	1.04658	0.683636	0.785589	0.902413	0.90626	0.909438	1.09962	1.09536	1.08691	1.39343	1.23297	1.21983	0.95176	0.624122	0.722773	0.597639	0.0156142
A2ASS6	1233	K	Titin OS=Mus musculus OX=10090 GN=Ttn PE=1 SV=1	Ttn	1	0.000440717	114.64	2	MAK(1)DTVMVR	-1.3804	6	72117	65364	57773	56180	64723	56184	1.16211	1.05329	0.930969	0.905299	1.04296	0.905364	0.902413	0.90626	0.909438	1.09962	1.09536	1.08691	1.28778	1.16224	1.02368	0.823282	0.952168	0.83297	0.750905	0.0248067
A2ASS6	9610	K	Titin OS=Mus musculus OX=10090 GN=Ttn PE=1 SV=1	Ttn	1	5.74523e-06	124.81	2	NCQPK(1)DQGNYR	-1.4634	5	10604	12295	10179	0	9984	10380	0.992104	1.15031	0.952341		0.934097	0.971146	0.902413	0.90626	0.909438	1.09962	1.09536	1.08691	1.09939	1.2693	1.04717		0.852778	0.893493	0.766837	0.0416145
A2ASS6	32001	K	Titin OS=Mus musculus OX=10090 GN=Ttn PE=1 SV=1	Ttn	1	7.63012e-88	223.55	2	NDSGTYDLVLENK(1)CGK	-5.1187	6	131580	135630	131920	115080	112000	119630	1.05851	1.09109	1.06125	0.925775	0.900998	0.962378	0.902413	0.90626	0.909438	1.09962	1.09536	1.08691	1.17298	1.20395	1.16693	0.841903	0.822561	0.885426	0.719524	0.000157409
A2ASS6	13401	K	Titin OS=Mus musculus OX=10090 GN=Ttn PE=1 SV=1	Ttn	1	1.76425e-06	136.84	2	NDVK(1)LHTTR	-0.37641	6	76661	71102	68232	63947	73649	73636	1.07663	0.99856	0.958254	0.898075	1.03433	1.03415	0.902413	0.90626	0.909438	1.09962	1.09536	1.08691	1.19306	1.10185	1.05368	0.816713	0.944286	0.951457	0.810031	0.0262796
A2ASS6	9198	K	Titin OS=Mus musculus OX=10090 GN=Ttn PE=1 SV=1	Ttn	1	0.00069126	117.39	2	NNALLLQVK(1)R	-4.5086	3	0	10392	0	0	8255.1	10739		1.06091			0.842756	1.09633	0.902413	0.90626	0.909438	1.09962	1.09536	1.08691		1.17065			0.769389	1.00867	0.759435
A2ASS6	4664	K	Titin OS=Mus musculus OX=10090 GN=Ttn PE=1 SV=1	Ttn	1	0.0188688	60	2	NNK(1)ELSESNTVR	-2.0636	3	0	0	0	9418.2	8470.6	4932				1.23811	1.11354	0.648356	0.902413	0.90626	0.909438	1.09962	1.09536	1.08691				1.12594	1.0166	0.596513
A2ASS6	24965	K	Titin OS=Mus musculus OX=10090 GN=Ttn PE=1 SV=1	Ttn	1	0.00225809	99.855	2	NTDK(1)WSECAR	-1.3995	4	0	16032	0	18513	10358	10811		1.15102		1.32915	0.743655	0.776178	0.902413	0.90626	0.909438	1.09962	1.09536	1.08691		1.27008		1.20873	0.678916	0.714115	0.682834
A2ASS6	20381	K	Titin OS=Mus musculus OX=10090 GN=Ttn PE=1 SV=1	Ttn	1	0.000686558	96.946	2	PAELK(1)EAIKPK	-3.7649	4	25621	0	16964	24672	16686	0	1.22088		0.808358	1.17565	0.795111		0.902413	0.90626	0.909438	1.09962	1.09536	1.08691	1.3529		0.888854	1.06914	0.725892		0.800728	0.523937
A2ASS6	1962	K	Titin OS=Mus musculus OX=10090 GN=Ttn PE=1 SV=1	Ttn	1	0.00116074	47.27	3	PEFHVHEPGK(1)LQFEVQK	1.0563	3	21934	14469	20122	0	0	0	1.16412	0.767926	1.06795				0.902413	0.90626	0.909438	1.09962	1.09536	1.08691	1.29001	0.847357	1.1743
A2ASS6	4446	K	Titin OS=Mus musculus OX=10090 GN=Ttn PE=1 SV=1	Ttn	1	0.00225809	118.91	2	PK(1)ALTTFVGK	-0.90075	5	20518	15481	0	14794	20488	20374	1.11931	0.844526		0.807048	1.11767	1.11145	0.902413	0.90626	0.909438	1.09962	1.09536	1.08691	1.24035	0.93188		0.733932	1.02037	1.02258	0.852237	0.430889
A2ASS6	13109	K	Titin OS=Mus musculus OX=10090 GN=Ttn PE=1 SV=1	Ttn	1	0.000768522	108.5	2	PK(1)GTAVFTCDIAK	0.37807	5	48202	38150	46029	37940	0	36335	1.16624	0.923032	1.11366	0.917951		0.879118	0.902413	0.90626	0.909438	1.09962	1.09536	1.08691	1.29235	1.01851	1.22456	0.834787		0.808823	0.697347	0.0322352
A2ASS6	4949	K	Titin OS=Mus musculus OX=10090 GN=Ttn PE=1 SV=1	Ttn	1	0.0108302	58.687	2	PLVASK(1)K	-4.0062	1	0	0	0	11565	0	0				1			0.902413	0.90626	0.909438	1.09962	1.09536	1.08691				0.909403
A2ASS6	27711	K	Titin OS=Mus musculus OX=10090 GN=Ttn PE=1 SV=1	Ttn	1	6.33447e-46	138.33	2	PQEDGGADIDYYIVEK(1)R	-5.0394	3	0	0	0	27282	28599	19470				1.0862	1.13863	0.775172	0.902413	0.90626	0.909438	1.09962	1.09536	1.08691				0.987791	1.03951	0.713189
A2ASS6	18596	K	Titin OS=Mus musculus OX=10090 GN=Ttn PE=1 SV=1	Ttn	1	0.0148784	92.445	2	PSFCTK(1)PITCK	0.22024	3	9798	0	0	0	15788	13410	0.75377				1.21459	1.03164	0.902413	0.90626	0.909438	1.09962	1.09536	1.08691	0.835282				1.10885	0.949153	1.23192
A2ASS6	10591	K	Titin OS=Mus musculus OX=10090 GN=Ttn PE=1 SV=1	Ttn	1	0.000728437	108.4	2	PTK(1)EVTVTEEK	0.82192	5	40891	42021	0	49680	49101	38965	0.92657	0.952175		1.12572	1.1126	0.882927	0.902413	0.90626	0.909438	1.09962	1.09536	1.08691	1.02677	1.05066		1.02374	1.01575	0.812328	0.915171	0.408601
A2ASS6	32659	K	Titin OS=Mus musculus OX=10090 GN=Ttn PE=1 SV=1	Ttn	1	0.0273783	61.577	2	QNK(1)WIAVTTEEIR	3.148	1	0	0	0	0	0	22477						1	0.902413	0.90626	0.909438	1.09962	1.09536	1.08691						0.920039
A2ASS6	766	K	Titin OS=Mus musculus OX=10090 GN=Ttn PE=1 SV=1	Ttn	1	0.000288676	61.319	4	RPASEPHVVPQAVK(1)PAVIQAPSETHIK	-1.4072	4	21833	0	17255	15934	0	15614	1.23637		0.977122	0.902316		0.884195	0.902413	0.90626	0.909438	1.09962	1.09536	1.08691	1.37007		1.07442	0.820569		0.813494	0.668468	0.189452
A2ASS6	17378	K	Titin OS=Mus musculus OX=10090 GN=Ttn PE=1 SV=1	Ttn	1	0.00791421	63.212	2	SDK(1)VVIQDPYR	-0.79229	1	0	0	8352.7	0	0	0			1				0.902413	0.90626	0.909438	1.09962	1.09536	1.08691			1.09958
A2ASS6	18677	K	Titin OS=Mus musculus OX=10090 GN=Ttn PE=1 SV=1	Ttn	1	2.84058e-25	155.34	2	SDSGK(1)YCVVVENSTGSR	-4.2953	6	143890	159310	113900	163120	159770	137980	0.983337	1.08872	0.778387	1.11475	1.09186	0.942948	0.902413	0.90626	0.909438	1.09962	1.09536	1.08691	1.08967	1.20133	0.855898	1.01376	0.996807	0.867549	0.914587	0.5065
A2ASS6	17255	K	Titin OS=Mus musculus OX=10090 GN=Ttn PE=1 SV=1	Ttn	1	0.00493017	74.486	2	TELSIPK(1)AAR	3.5846	3	0	0	25642	26251	28219	0			0.960231	0.983036	1.05673		0.902413	0.90626	0.909438	1.09962	1.09536	1.08691			1.05585	0.893976	0.964739		0.880198
A2ASS6	18657	K	Titin OS=Mus musculus OX=10090 GN=Ttn PE=1 SV=1	Ttn	1	2.16495e-30	151.08	2	THIK(1)TTPTTLALEK	0.38093	6	23051	32458	20198	30064	28823	18481	0.903518	1.27224	0.79169	1.1784	1.12976	0.72439	0.902413	0.90626	0.909438	1.09962	1.09536	1.08691	1.00122	1.40383	0.870527	1.07164	1.03141	0.666467	0.845503	0.462055
A2ASS6	2041	K	Titin OS=Mus musculus OX=10090 GN=Ttn PE=1 SV=1	Ttn	1	8.11678e-05	115.41	2	TK(1)DELLHWTK	-1.2239	5	13260	11175	15698	0	10005	13873	1.03576	0.872897	1.2262		0.781506	1.08364	0.902413	0.90626	0.909438	1.09962	1.09536	1.08691	1.14777	0.963186	1.3483		0.713472	0.996993	0.741691	0.184766
A2ASS6	32315	K	Titin OS=Mus musculus OX=10090 GN=Ttn PE=1 SV=1	Ttn	1	5.17472e-14	106	2	TK(1)LTSGEAPGVR	-2.2553	5	13074	0	12638	14314	13399	12384	0.993329		0.960203	1.08754	1.01802	0.940905	0.902413	0.90626	0.909438	1.09962	1.09536	1.08691	1.10075		1.05582	0.989013	0.929397	0.86567	0.860652	0.062131
A2ASS6	34841	K	Titin OS=Mus musculus OX=10090 GN=Ttn PE=1 SV=1	Ttn	1	4.07478e-06	132.44	2	TLSTQMNITK(1)GQR	-1.0178	5	15660	0	12666	18105	18875	13020	0.999668		0.808544	1.15575	1.2049	0.831142	0.902413	0.90626	0.909438	1.09962	1.09536	1.08691	1.10777		0.889059	1.05104	1.10001	0.764683	0.973452	0.855672
A2ASS6	2895	K	Titin OS=Mus musculus OX=10090 GN=Ttn PE=1 SV=1	Ttn	1	0.000357138	88.24	2	TMK(1)SIEVPETK	-1.4409	5	15851	0	13340	12994	18027	12691	1.08713		0.914914	0.891184	1.23637	0.870403	0.902413	0.90626	0.909438	1.09962	1.09536	1.08691	1.20469		1.00602	0.810446	1.12874	0.800805	0.826275	0.300179
A2ASS6	24691	K	Titin OS=Mus musculus OX=10090 GN=Ttn PE=1 SV=1	Ttn	1	0.0124401	79.889	2	TNLEVEK(1)LLEK	-9.2569	3	26194	0	0	45169	42068	0	0.692774			1.19462	1.11261		0.902413	0.90626	0.909438	1.09962	1.09536	1.08691	0.76769			1.08639	1.01575		1.36913
A2ASS6	13710	K	Titin OS=Mus musculus OX=10090 GN=Ttn PE=1 SV=1	Ttn	1	0.00734	57.293	2	TSGK(1)LIIEGIR	-4.903	3	0	0	0	18242	17921	18170				1.00723	0.989509	1.00326	0.902413	0.90626	0.909438	1.09962	1.09536	1.08691				0.915981	0.903367	0.923037
A2ASS6	30714	K	Titin OS=Mus musculus OX=10090 GN=Ttn PE=1 SV=1	Ttn	1	0.000573221	78.888	2	TYALNAAGVSK(1)ASEASR	-1.8539	2	0	0	0	7173.4	11909	0				0.751834	1.24817		0.902413	0.90626	0.909438	1.09962	1.09536	1.08691				0.68372	1.13951
A2ASS6	19868	K	Titin OS=Mus musculus OX=10090 GN=Ttn PE=1 SV=1	Ttn	1	3.1546e-06	118.26	2	VCAENK(1)VGVGPTIETK	-2.9174	3	0	0	0	9368.1	14336	12553				0.775139	1.1862	1.03867	0.902413	0.90626	0.909438	1.09962	1.09536	1.08691				0.704914	1.08293	0.955613
A2ASS6	20714	K	Titin OS=Mus musculus OX=10090 GN=Ttn PE=1 SV=1	Ttn	1	0.000162786	81.799	2	VEAHVYGK(1)PNPICK	0.099946	5	9995.8	0	4746.7	7096.7	10345	6356.6	1.29678		0.615802	0.920674	1.34208	0.824659	0.902413	0.90626	0.909438	1.09962	1.09536	1.08691	1.43702		0.677124	0.837264	1.22525	0.758718	0.889639	0.849467
A2ASS6	7223	K	Titin OS=Mus musculus OX=10090 GN=Ttn PE=1 SV=1	Ttn	1	2.69463e-22	132.01	2	VGK(1)GDSGQYTCQATNDVGK	-3.1376	6	43062	22625	33510	42778	22894	23710	1.3701	0.719857	1.06618	1.36106	0.728416	0.754379	0.902413	0.90626	0.909438	1.09962	1.09536	1.08691	1.51826	0.794317	1.17236	1.23776	0.665004	0.694058	0.745155	0.333598
A2ASS6	17696	K	Titin OS=Mus musculus OX=10090 GN=Ttn PE=1 SV=1	Ttn	1	7.18164e-14	141.29	2	VK(1)VMDAPGPPK	-4.1963	8	1183600	1086400	1013900	1025900	1046100	988060	1.11943	1.0275	0.958928	0.970277	0.989382	0.934489	0.902413	0.90626	0.909438	1.09962	1.09536	1.08691	1.24048	1.13378	1.05442	0.882373	0.903251	0.859767	0.771548	0.00634176
A2ASS6	30935	K	Titin OS=Mus musculus OX=10090 GN=Ttn PE=1 SV=1	Ttn	1	0.00904246	70.806	2	VLDSPGPCGK(1)LTVSR	-10.273	3	24376	0	9589.9	15558	0	0	1.47662		0.580926	0.942454			0.902413	0.90626	0.909438	1.09962	1.09536	1.08691	1.6363		0.638774	0.857071			0.753443
A2ASS6	29160	K	Titin OS=Mus musculus OX=10090 GN=Ttn PE=1 SV=1	Ttn	1	0.000527321	115.41	2	VLDTPAACQK(1)LQVK	-1.7711	6	18173	13027	12113	17721	20049	18188	1.09839	0.78736	0.732117	1.07107	1.21177	1.09929	0.902413	0.90626	0.909438	1.09962	1.09536	1.08691	1.21717	0.868801	0.805021	0.974033	1.10628	1.01139	1.06943	0.568005
A2ASS6	25263	K	Titin OS=Mus musculus OX=10090 GN=Ttn PE=1 SV=1	Ttn	1	0.0242378	79.889	2	VNK(1)TIIHDTQFK	1.4653	2	4547	0	0	0	5465.1	0	0.908301				1.0917		0.902413	0.90626	0.909438	1.09962	1.09536	1.08691	1.00652				0.996661		0.9902
A2ASS6	10446	K	Titin OS=Mus musculus OX=10090 GN=Ttn PE=1 SV=1	Ttn	1	0.00971646	88.24	2	VPAK(1)IEEPPPTK	0.17907	5	79831	69251	0	80262	63319	57943	1.13847	0.98759		1.14462	0.902994	0.826326	0.902413	0.90626	0.909438	1.09962	1.09536	1.08691	1.26159	1.08974		1.04092	0.824383	0.760253	0.744417	0.108684
A2ASS6	19459	K	Titin OS=Mus musculus OX=10090 GN=Ttn PE=1 SV=1	Ttn	1	0.000307874	117.99	3	VPHLQK(1)GCEYVFR	-0.82138	1	0	0	4027.9	0	0	0			1				0.902413	0.90626	0.909438	1.09962	1.09536	1.08691			1.09958
A2ASS6	21944	K	Titin OS=Mus musculus OX=10090 GN=Ttn PE=1 SV=1	Ttn	1	0.00576416	100.07	2	VSAENK(1)YGVGEGLK	2.6257	2	0	0	0	6935.8	4085.5	0				1.25862	0.741383		0.902413	0.90626	0.909438	1.09962	1.09536	1.08691				1.14459	0.676841
A2ASS6	21356	K	Titin OS=Mus musculus OX=10090 GN=Ttn PE=1 SV=1	Ttn	1	0.0215521	55.235	2	VTAINK(1)AGPGK	0.054418	1	0	13502	0	0	0	0		1					0.902413	0.90626	0.909438	1.09962	1.09536	1.08691		1.10344
A2ASS6	30596	K	Titin OS=Mus musculus OX=10090 GN=Ttn PE=1 SV=1	Ttn	1	0.0161994	58.426	2	VTHLTK(1)YK	0.1626	2	0	0	0	0	6384.2	6384.7					0.999961	1.00004	0.902413	0.90626	0.909438	1.09962	1.09536	1.08691					0.912909	0.920076
A2ASS6	30598	K	Titin OS=Mus musculus OX=10090 GN=Ttn PE=1 SV=1	Ttn	1	0.0120393	76.833	2	YK(1)EYCFR	3.0863	3	0	18360	0	19659	19568	0		0.956466		1.02414	1.0194		0.902413	0.90626	0.909438	1.09962	1.09536	1.08691		1.0554		0.931354	0.930653		0.882134
A2ASS6	9324	K	Titin OS=Mus musculus OX=10090 GN=Ttn PE=1 SV=1	Ttn	0.99999	0.00499991	104.04	2	VTIK(1)EKPAAAPAAK	-2.8021	2	0	0	17043	0	0	22224			0.868057			1.13194	0.902413	0.90626	0.909438	1.09962	1.09536	1.08691			0.954498			1.04143	1.09108
A2ASS6	31581	K	Titin OS=Mus musculus OX=10090 GN=Ttn PE=1 SV=1	Ttn	1	0.0112135	74.849	2	VTVETHTK(1)VTK	2.5123	2	0	4669	0	0	6291.5	0		0.851968			1.14803		0.902413	0.90626	0.909438	1.09962	1.09536	1.08691		0.940093			1.04809		1.11488
A2ASS6	16936	K	Titin OS=Mus musculus OX=10090 GN=Ttn PE=1 SV=1	Ttn	1	1.35557e-06	117.45	2	VWTIEEGELDK(1)ER	-3.1769	3	0	0	0	37911	39965	38406				0.978079	1.03107	0.99085	0.902413	0.90626	0.909438	1.09962	1.09536	1.08691				0.889468	0.941311	0.911621
A2ASS6	25296	K	Titin OS=Mus musculus OX=10090 GN=Ttn PE=1 SV=1	Ttn	1	0.00334397	66.953	2	VYAENIVGVGK(1)ASK	3.9665	1	0	0	0	0	7615.8	0					1		0.902413	0.90626	0.909438	1.09962	1.09536	1.08691					0.912944
A2ASS6	2836	K	Titin OS=Mus musculus OX=10090 GN=Ttn PE=1 SV=1	Ttn	0.999996	0.0129924	58.476	3	WFHK(1)NVEIKPSDK	-2.0816	4	2916.7	0	2491.2	4396.7	0	5710.6	0.751959		0.64226	1.13352		1.47226	0.902413	0.90626	0.909438	1.09962	1.09536	1.08691	0.833276		0.706217	1.03083		1.35454	1.54945	0.139309
A2ASS6	31303	K	Titin OS=Mus musculus OX=10090 GN=Ttn PE=1 SV=1	Ttn	1	0.00108581	91.032	2	YDAGK(1)YTIEAENQSGK	-0.66436	3	0	19213	8064.5	0	12238	0		1.45864	0.612253		0.929104		0.902413	0.90626	0.909438	1.09962	1.09536	1.08691		1.60952	0.673222		0.84822		0.743159
A2ASS6	1703	K	Titin OS=Mus musculus OX=10090 GN=Ttn PE=1 SV=1	Ttn	1	8.79272e-72	206.7	2	YGQEQWEEGDLYDK(1)EK	-2.8558	6	248450	230530	242720	176440	172580	172190	1.19936	1.11286	1.1717	0.851743	0.833109	0.831227	0.902413	0.90626	0.909438	1.09962	1.09536	1.08691	1.32906	1.22797	1.28838	0.774578	0.760583	0.764761	0.598096	2.65632e-05
E9PZQ0	2361	K	Ryanodine receptor 1 OS=Mus musculus OX=10090 GN=Ryr1 PE=1 SV=1	Ryr1	1	0.0145508	61.48	2	K(1)PECFGPALR	-3.9815	2	0	5725	0	13041	0	0		0.610146		1.38985			0.8598	0.858734	0.866436	1.15768	1.13789	1.11946		0.710518		1.20055			1.68969
E9PZQ0	828	K	Ryanodine receptor 1 OS=Mus musculus OX=10090 GN=Ryr1 PE=1 SV=1	Ryr1	1	0.00780423	69.915	2	LHLQPIK(1)EYR	-2.4792	4	0	14022	0	17875	24363	19080		0.744465		0.949031	1.2935	1.01301	0.8598	0.858734	0.866436	1.15768	1.13789	1.11946		0.866933		0.819772	1.13675	0.904904	1.10021
E9Q557	2047	K	Desmoplakin OS=Mus musculus OX=10090 GN=Dsp PE=1 SV=1	Dsp	1	0.0257276	49.058	2	YSLVEAK(1)R	-0.64196	1	0	0	20155	0	0	0			1
E9Q5G3	600	K	Kinesin-like protein KIF23 OS=Mus musculus OX=10090 GN=Kif23 PE=1 SV=1	Kif23	1	0.000190013	75.012	3	NLQQELESQNQK(1)LQRQFSDK(1)RR	-12.71	3	0	0	0	87123	0	108240				0.891909		1.10809
E9Q5G3	608	K	Kinesin-like protein KIF23 OS=Mus musculus OX=10090 GN=Kif23 PE=1 SV=1	Kif23	1	0.000190013	75.012	3	NLQQELESQNQK(1)LQRQFSDK(1)RR	-12.71	3	0	0	0	87123	0	108240				0.891909		1.10809
F6ZDS4	1718	K	Nucleoprotein TPR OS=Mus musculus OX=10090 GN=Tpr PE=1 SV=1	Tpr	1	0.0218323	78.043	2	QITLK(1)TTPASGER	-2.3179	1	0	12692	0	0	0	0		1					1.84953	0.992406	0.917695			0.240369		1.00765
K7N6K2	152	K	E3 ubiquitin-protein ligase TRIM34B OS=Mus musculus OX=10090 GN=Trim34b PE=3 SV=1	Trim34b	1	0.0173264	47.57	2	K(1)EQEK(1)VETLEADIK(1)EDR	-9.516	1	0	0	217610	0	0	0			1
K7N6K2	156	K	E3 ubiquitin-protein ligase TRIM34B OS=Mus musculus OX=10090 GN=Trim34b PE=3 SV=1	Trim34b	1	0.0173264	47.57	2	K(1)EQEK(1)VETLEADIK(1)EDR	-9.516	1	0	0	217610	0	0	0			1
K7N6K2	165	K	E3 ubiquitin-protein ligase TRIM34B OS=Mus musculus OX=10090 GN=Trim34b PE=3 SV=1	Trim34b	1	0.0173264	47.57	2	K(1)EQEK(1)VETLEADIK(1)EDR	-9.516	1	0	0	217610	0	0	0			1
O08749	430	K	Dihydrolipoyl dehydrogenase, mitochondrial OS=Mus musculus OX=10090 GN=Dld PE=1 SV=2	Dld	1	0.00942007	79.889	2	AK(1)TNADTDGMVK	-0.26011	4	0	19684	17796	18474	0	20973		1.02352	0.925345	0.960599		1.09054	0.973457	0.968537	0.961132	1.03807	1.02174	1.03706		1.05676	0.962766	0.925367		1.05157	0.97891	0.80688
O08749	143	K	Dihydrolipoyl dehydrogenase, mitochondrial OS=Mus musculus OX=10090 GN=Dld PE=1 SV=2	Dld	1	0.000608868	108.4	2	ALTGGIAHLFK(1)QNK	-0.54873	5	13957	15813	0	13151	18321	12033	0.952371	1.07902		0.897373	1.25015	0.821085	0.973457	0.968537	0.961132	1.03807	1.02174	1.03706	0.978339	1.11407		0.86446	1.22355	0.791744	0.917525	0.606598
O08749	159	K	Dihydrolipoyl dehydrogenase, mitochondrial OS=Mus musculus OX=10090 GN=Dld PE=1 SV=2	Dld	1	0.00433125	108.4	2	ITGK(1)NQVTATK	0.40563	5	30225	27657	28984	0	28663	28821	1.04693	0.957984	1.00395		0.99283	0.998303	0.973457	0.968537	0.961132	1.03807	1.02174	1.03706	1.07548	0.989104	1.04455		0.971703	0.962629	0.933218	0.120663
O08749	66	K	Dihydrolipoyl dehydrogenase, mitochondrial OS=Mus musculus OX=10090 GN=Dld PE=1 SV=2	Dld	1	0.000914265	90.156	2	SAQLGFK(1)TVCIEK	-2.8406	6	38319	38025	37420	27584	0	27925	1.13187	1.12319	1.10532	0.814778		0.824851	0.973457	0.968537	0.961132	1.03807	1.02174	1.03706	1.16273	1.15967	1.15001	0.784895		0.795375	0.682638	1.10664e-05
O08756	107	K	3-hydroxyacyl-CoA dehydrogenase type-2 OS=Mus musculus OX=10090 GN=Hsd17b10 PE=1 SV=4	Hsd17b10	1	0.00491683	74.849	2	NK(1)IHTLEDFQR	-0.085766	1	0	0	0	0	0	8441.6						1	0.822537	0.815272	0.842107	1.17738	1.18222	1.16049						0.861708
O08997	60	K	Copper transport protein ATOX1 OS=Mus musculus OX=10090 GN=Atox1 PE=1 SV=1	Atox1	1	7.48745e-10	152.17	2	TGK(1)AVSYLGPK	-1.4812	6	813240	836270	865580	525440	538010	503360	1.19538	1.22924	1.27232	0.772346	0.790823	0.739891	1.18748	1.14627	1.21316	0.747927	0.862642	0.842521	1.00665	1.07238	1.04877	1.03265	0.916745	0.878187	0.904016	0.11823
O09165	113	K	Calsequestrin-1 OS=Mus musculus OX=10090 GN=Casq1 PE=1 SV=3	Casq1	1	0.00515504	68.108	2	GVGFGLVDSEK(1)DAAVAK	-2.63	2	0	0	0	5349.4	9630	0				0.714234	1.28577		1.02139	1.02162	1.00752	0.984338	0.988108	0.977031				0.725598	1.30124
O09165	55	K	Calsequestrin-1 OS=Mus musculus OX=10090 GN=Casq1 PE=1 SV=3	Casq1	1	0.00368354	69.905	2	VINVNAK(1)NYK	-0.11735	5	21435	0	16775	20223	17412	12716	1.21018		0.947087	1.14176	0.983051	0.717923	1.02139	1.02162	1.00752	0.984338	0.988108	0.977031	1.18484		0.940021	1.15992	0.994882	0.734801	0.9066	0.612931
O54724	175	K	Caveolae-associated protein 1 OS=Mus musculus OX=10090 GN=Cavin1 PE=1 SV=1	Cavin1	1	0.00977139	71.066	2	SLK(1)ESEALPEK	-1.8427	1	0	0	21290	0	0	0			1				1.52895	1.52203	1.54541	0.456709	0.473621	0.473284			0.647077
O55047	247	K	Serine/threonine-protein kinase tousled-like 2 OS=Mus musculus OX=10090 GN=Tlk2 PE=1 SV=2	Tlk2	0.999987	0.0103396	49.16	2	SK(1)QEKMACRDK	11.531	1	5070.4	0	0	0	0	0	1
O55126	53	K	Protein NipSnap homolog 2 OS=Mus musculus OX=10090 GN=Nipsnap2 PE=1 SV=1	Nipsnap2	1	0.00060583	120.65	2	K(1)DAHSNLLAK	-1.0415	5	21489	22848	0	35512	32451	35382	0.727543	0.773554		1.20231	1.09868	1.19791	0.775415	0.792378	0.780295	1.21145	1.26157	1.17889	0.938263	0.976244		0.992457	0.870884	1.01613	1.00269	0.992937
O55126	140	K	Protein NipSnap homolog 2 OS=Mus musculus OX=10090 GN=Nipsnap2 PE=1 SV=1	Nipsnap2	1	8.61354e-14	108.93	2	LK(1)ENQEFVNFR	-1.3122	6	35315	35562	37967	39815	43213	43323	0.900912	0.907213	0.968567	1.01571	1.1024	1.1052	0.775415	0.792378	0.780295	1.21145	1.26157	1.17889	1.16185	1.14493	1.24128	0.838424	0.873831	0.93749	0.746817	0.00204318
Q8R429	128	K	Sarcoplasmic/endoplasmic reticulum calcium ATPase 1 OS=Mus musculus OX=10090 GN=Atp2a1 PE=1 SV=1	Atp2a1	1	0.00228833	86.205	2	EYEPEMGK(1)VYR	-1.1033	4	0	19804	23290	36110	0	30732		0.720565	0.847402	1.31386		1.11818	0.858253	0.863223	0.866624	1.13751	1.14644	1.12795		0.834737	0.97782	1.15503		0.991341	1.18416	0.263846
Q8R429	481	K	Sarcoplasmic/endoplasmic reticulum calcium ATPase 1 OS=Mus musculus OX=10090 GN=Atp2a1 PE=1 SV=1	Atp2a1	1	0.000738037	108.3	2	K(1)EFTLEFSR	-2.382	3	0	0	0	14178	18913	18600				0.822851	1.09766	1.07949	0.858253	0.863223	0.866624	1.13751	1.14644	1.12795				0.723378	0.957446	0.957043
Q8R429	205	K	Sarcoplasmic/endoplasmic reticulum calcium ATPase 1 OS=Mus musculus OX=10090 GN=Atp2a1 PE=1 SV=1	Atp2a1	1	0.000162488	135.5	2	K(1)NMLFSGTNIAAGK	-3.2251	4	30294	0	0	0	35532	37654	0.878257				1.03011	1.09163	0.858253	0.863223	0.866624	1.13751	1.14644	1.12795	1.02331				0.898529	0.967805	0.911913
Q8R429	515	K	Sarcoplasmic/endoplasmic reticulum calcium ATPase 1 OS=Mus musculus OX=10090 GN=Atp2a1 PE=1 SV=1	Atp2a1	1	0.0218323	78.043	2	MFVK(1)GAPEGVIDR	1.3819	2	37849	0	33149	0	0	0	1.0662		0.933801				0.858253	0.863223	0.866624	1.13751	1.14644	1.12795	1.24229		1.07752
O70209	97	K	PDZ and LIM domain protein 3 OS=Mus musculus OX=10090 GN=Pdlim3 PE=1 SV=1	Pdlim3	1	0.000879075	79.235	2	LWSPQVSEDGK(1)AHPFK	0.61768	3	22113	16786	20018	0	0	0	1.12597	0.854728	1.0193				1.09419	1.05643	1.06083	0.899291	0.940571	0.948687	1.02905	0.809075	0.960846
O70250	106	K	Phosphoglycerate mutase 2 OS=Mus musculus OX=10090 GN=Pgam2 PE=1 SV=3	Pgam2	1	4.73722e-40	198.33	2	AETAAK(1)HGEEQVK	2.2181	6	413690	370780	360230	266910	278550	296380	1.24948	1.11988	1.08801	0.806155	0.841312	0.895164	0.944052	0.970358	0.992922	1.03229	1.02398	1.0364	1.32353	1.15409	1.09577	0.780941	0.82161	0.863723	0.690179	0.00436267
O70250	113	K	Phosphoglycerate mutase 2 OS=Mus musculus OX=10090 GN=Pgam2 PE=1 SV=3	Pgam2	1	7.55053e-18	158.57	2	HGEEQVK(1)IWR	0.23004	7	185020	191970	210820	114220	108920	144260	1.16217	1.20583	1.32423	0.717455	0.684164	0.906146	0.944052	0.970358	0.992922	1.03229	1.02398	1.0364	1.23105	1.24266	1.33367	0.695015	0.668142	0.874319	0.587667	0.00355691
O70250	251	K	Phosphoglycerate mutase 2 OS=Mus musculus OX=10090 GN=Pgam2 PE=1 SV=3	Pgam2	1	1.30523e-20	187.1	2	AMEAVAAQGK(1)AK	1.1377	10	1312700	1178300	1154300	933380	968540	1073200	1.18968	1.06788	1.04613	0.84591	0.877775	0.972627	0.944052	0.970358	0.992922	1.03229	1.02398	1.0364	1.26019	1.1005	1.05358	0.819453	0.857219	0.938464	0.765943	0.0167281
O70250	138	K	Phosphoglycerate mutase 2 OS=Mus musculus OX=10090 GN=Pgam2 PE=1 SV=3	Pgam2	1	2.36161e-20	171.34	2	HNYYTSISK(1)DR	-0.86299	5	94106	0	84774	93730	78502	86675	1.07479		0.968211	1.0705	0.896578	0.989922	0.944052	0.970358	0.992922	1.03229	1.02398	1.0364	1.13849		0.975113	1.03702	0.875582	0.955152	0.904538	0.327792
O70250	100	K	Phosphoglycerate mutase 2 OS=Mus musculus OX=10090 GN=Pgam2 PE=1 SV=3	Pgam2	1	2.32754e-105	265.34	2	HYGGLTGLNK(1)AETAAK	-2.6903	26	136430	147790	156100	107370	96602	127270	1.06094	1.14928	1.2139	0.834956	0.751219	0.989707	0.944052	0.970358	0.992922	1.03229	1.02398	1.0364	1.12381	1.18439	1.22255	0.808841	0.733627	0.954944	0.707331	0.0121299
O70250	241	K	Phosphoglycerate mutase 2 OS=Mus musculus OX=10090 GN=Pgam2 PE=1 SV=3	Pgam2	1	1.46742e-09	126.29	2	K(1)AMEAVAAQGK	-0.61072	6	150120	147110	138470	124080	121130	129170	1.11189	1.0896	1.0256	0.91902	0.897171	0.95672	0.944052	0.970358	0.992922	1.03229	1.02398	1.0364	1.17779	1.12288	1.03291	0.890276	0.876161	0.923116	0.806806	0.0066875
O70250	129	K	Phosphoglycerate mutase 2 OS=Mus musculus OX=10090 GN=Pgam2 PE=1 SV=3	Pgam2	1	3.50409e-07	100.56	3	SFDTPPPPMDEK(1)HNYYTSISK	-1.2128	7	533080	556630	570290	414720	412850	436450	1.09386	1.14219	1.17022	0.850993	0.847156	0.895582	0.944052	0.970358	0.992922	1.03229	1.02398	1.0364	1.15869	1.17708	1.17856	0.824376	0.827317	0.864126	0.715874	3.17002e-05
O70250	146	K	Phosphoglycerate mutase 2 OS=Mus musculus OX=10090 GN=Pgam2 PE=1 SV=3	Pgam2	1	0.00422735	63.766	2	YAGLK(1)PEELPTCESLK	-3.091	3	0	0	0	141470	136400	140970				1.0133	0.976984	1.00972	0.944052	0.970358	0.992922	1.03229	1.02398	1.0364				0.981606	0.954105	0.974252
O70250	157	K	Phosphoglycerate mutase 2 OS=Mus musculus OX=10090 GN=Pgam2 PE=1 SV=3	Pgam2	1	6.78237e-23	104.15	3	YAGLKPEELPTCESLK(1)DTIAR	-6.7628	5	36030	53844	60612	0	107630	92034	0.514494	0.76887	0.865515		1.53691	1.31421	0.944052	0.970358	0.992922	1.03229	1.02398	1.0364	0.544985	0.792358	0.871685		1.50092	1.26805	1.88022	0.0452778
O88346	100	K	Troponin T, slow skeletal muscle OS=Mus musculus OX=10090 GN=Tnnt1 PE=2 SV=3	Tnnt1	1	2.36196e-38	187.23	2	EEEELIALK(1)DR	0.0354	13	301010	373630	306050	75830	51348	49774	1.56012	1.93651	1.58624	0.393023	0.266134	0.257976	0.828048	0.838624	0.892678	1.2643	1.13028	1.04607	1.88409	2.30915	1.77695	0.310863	0.235458	0.246614	0.132816	6.60417e-05
O88346	90	K	Troponin T, slow skeletal muscle OS=Mus musculus OX=10090 GN=Tnnt1 PE=2 SV=3	Tnnt1	0.957791	2.37249e-05	122.51	2	K(0.958)K(0.042)EEEELIALK	-1.1046	6	96932	113140	91127	77595	86488	79642	1.06729	1.24575	1.00337	0.854376	0.952294	0.876915	0.828048	0.838624	0.892678	1.2643	1.13028	1.04607	1.28892	1.48547	1.124	0.675772	0.842528	0.838294	0.604503	0.00981762
O88346	91	K	Troponin T, slow skeletal muscle OS=Mus musculus OX=10090 GN=Tnnt1 PE=2 SV=3	Tnnt1	0.952622	9.82876e-14	136.94	2	K(0.047)K(0.953)EEEELIALK	-5.6041	7	106040	106250	107700	92433	95547	0	1.04376	1.04583	1.0601	0.909827	0.940479		0.828048	0.838624	0.892678	1.2643	1.13028	1.04607	1.26051	1.24708	1.18755	0.719632	0.832074		0.629898	0.00428363
O88990	754	K	Alpha-actinin-3 OS=Mus musculus OX=10090 GN=Actn3 PE=2 SV=1	Actn3	1	1.31961e-30	178.52	2	DAK(1)GLSQEQLNEFR	-2.3927	6	106380	90937	104030	83193	83514	73852	1.17784	1.00686	1.15182	0.921115	0.92467	0.817692	0.930888	0.943598	0.953874	1.07887	1.03441	1.05836	1.26529	1.06704	1.20752	0.853777	0.893911	0.772603	0.711977	0.00703789
O88990	102	K	Alpha-actinin-3 OS=Mus musculus OX=10090 GN=Actn3 PE=2 SV=1	Actn3	1	0.000192426	125.5	2	FHK(1)IANVNK	-1.4755	8	27509	23571	25476	30464	34869	34682	0.934774	0.800958	0.865691	1.03519	1.18487	1.17852	0.930888	0.943598	0.953874	1.07887	1.03441	1.05836	1.00417	0.848834	0.907553	0.95951	1.14546	1.11353	1.16589	0.106035
O88990	415	K	Alpha-actinin-3 OS=Mus musculus OX=10090 GN=Actn3 PE=2 SV=1	Actn3	1	5.02576e-09	124.06	2	FQQK(1)ASLHEAWTR	-1.8397	5	7773.2	10251	0	8211.6	6231.1	4201.6	1.05993	1.39779		1.11971	0.849653	0.572917	0.930888	0.943598	0.953874	1.07887	1.03441	1.05836	1.13862	1.48134		1.03785	0.82139	0.541325	0.610839	0.144552
O88990	208	K	Alpha-actinin-3 OS=Mus musculus OX=10090 GN=Actn3 PE=2 SV=1	Actn3	1	0.000137846	138.23	3	HRPDLIDYAK(1)LR	-0.38254	6	76096	69348	65323	67117	63508	60737	1.1354	1.03471	0.974657	1.00142	0.947577	0.906232	0.930888	0.943598	0.953874	1.07887	1.03441	1.05836	1.21969	1.09656	1.02179	0.928216	0.916056	0.856261	0.809017	0.0214045
O88990	277	K	Alpha-actinin-3 OS=Mus musculus OX=10090 GN=Actn3 PE=2 SV=1	Actn3	1	0.00172663	112.93	2	ICK(1)VLAVNQENEK	-0.85341	6	29484	31223	19941	35784	29601	23076	1.04609	1.10779	0.707508	1.26962	1.05025	0.818738	0.930888	0.943598	0.953874	1.07887	1.03441	1.05836	1.12376	1.17401	0.741721	1.1768	1.01531	0.773592	0.975724	0.925521
O88990	287	K	Alpha-actinin-3 OS=Mus musculus OX=10090 GN=Actn3 PE=2 SV=1	Actn3	1	2.06414e-06	85.081	2	VLAVNQENEK(1)LMEEYEK	-3.201	1	0	28870	0	0	0	0		1					0.930888	0.943598	0.953874	1.07887	1.03441	1.05836		1.05977
O88990	48	K	Alpha-actinin-3 OS=Mus musculus OX=10090 GN=Actn3 PE=2 SV=1	Actn3	1	0.00118022	117.45	2	K(1)TFTAWCNSHLR	-0.40437	5	8109.6	4461.3	0	13215	17526	10915	0.747747	0.411355		1.21849	1.61599	1.00642	0.930888	0.943598	0.953874	1.07887	1.03441	1.05836	0.803262	0.435943		1.12941	1.56223	0.950924	1.95963	0.0993011
O88990	411	K	Alpha-actinin-3 OS=Mus musculus OX=10090 GN=Actn3 PE=2 SV=1	Actn3	1	8.8773e-14	133.76	2	LQHLAEK(1)FQQK	0.5102	6	15550	10755	7316.9	19835	13614	14824	1.13927	0.787961	0.53607	1.4532	0.997425	1.08607	0.930888	0.943598	0.953874	1.07887	1.03441	1.05836	1.22385	0.83506	0.561992	1.34697	0.964246	1.02619	1.27338	0.319396
O88990	245	K	Alpha-actinin-3 OS=Mus musculus OX=10090 GN=Actn3 PE=2 SV=1	Actn3	1	6.20233e-18	166.71	2	MLDAEDIVNTPK(1)PDEK	-1.8726	6	50824	48812	53734	59255	52383	51641	0.963035	0.924911	1.01817	1.12279	0.992575	0.978516	0.930888	0.943598	0.953874	1.07887	1.03441	1.05836	1.03453	0.980196	1.06741	1.04071	0.959558	0.924559	0.948959	0.284284
O88990	600	K	Alpha-actinin-3 OS=Mus musculus OX=10090 GN=Actn3 PE=2 SV=1	Actn3	1	5.65985e-14	135.89	2	PK(1)SGNPYITLSSQDINNK	-3.8676	6	139150	136220	133800	113580	110720	117230	1.11216	1.08874	1.0694	0.907793	0.884934	0.936965	0.930888	0.943598	0.953874	1.07887	1.03441	1.05836	1.19473	1.15382	1.12111	0.841429	0.855497	0.8853	0.744228	0.0002389
P01942	17	K	Hemoglobin subunit alpha OS=Mus musculus OX=10090 GN=Hba PE=1 SV=2	Hba	1	1.22809e-07	133.93	3	AAWGK(1)IGGHGAEYGAEALER	-1.2603	8	127810	120890	143290	47563	56138	56877	1.38781	1.31267	1.5559	0.516458	0.609568	0.617593	1.16245	1.15627	1.181	0.839712	0.833765	0.826802	1.19387	1.13526	1.31744	0.615042	0.731103	0.746965	0.573994	0.00179657
P01942	57	K	Hemoglobin subunit alpha OS=Mus musculus OX=10090 GN=Hba PE=1 SV=2	Hba	1	3.6782e-18	117.03	3	TYFPHFDVSHGSAQVK(1)GHGK	-1.6805	6	71516	86085	60773	0	45669	35348	1.19436	1.43767	1.01494		0.762698	0.590332	1.16245	1.15627	1.181	0.839712	0.833765	0.826802	1.02745	1.24336	0.859393		0.914764	0.713994	0.780503	0.237284
P01942	8	K	Hemoglobin subunit alpha OS=Mus musculus OX=10090 GN=Hba PE=1 SV=2	Hba	1	0.0185083	72.365	2	VLSGEDK(1)SNIK	-4.05	4	72613	0	62495	0	36106	32185	1.42799		1.22901		0.710053	0.632943	1.16245	1.15627	1.181	0.839712	0.833765	0.826802	1.22844		1.04065		0.851622	0.765531	0.712688	0.0946363
P02088	67	K	Hemoglobin subunit beta-1 OS=Mus musculus OX=10090 GN=Hbb-b1 PE=1 SV=2	Hbb-b1	1	1.83943e-26	150.81	2	K(1)VITAFNDGLNHLDSLK	-2.0812	9	98888	100090	87707	95066	92666	84729	1.06113	1.07403	0.941153	1.02012	0.994366	0.909197	1.10916	1.11488	1.14618	0.869948	0.886536	0.873299	0.956699	0.96336	0.821124	1.17262	1.12163	1.04111	1.21676	0.0343096
P02088	83	K	Hemoglobin subunit beta-1 OS=Mus musculus OX=10090 GN=Hbb-b1 PE=1 SV=2	Hbb-b1	1	2.20256e-64	177.48	4	VITAFNDGLNHLDSLK(1)GTFASLSELHCDK	-3.2891	7	210770	173670	173020	81567	88295	89481	1.54826	1.27573	1.27096	0.599168	0.64859	0.657302	1.10916	1.11488	1.14618	0.869948	0.886536	0.873299	1.39588	1.14428	1.10887	0.688739	0.7316	0.752666	0.595504	0.00258116
P03930	48	K	ATP synthase protein 8 OS=Mus musculus OX=10090 GN=Mtatp8 PE=1 SV=1	Mtatp8	1	0.0112944	99.305	2	VK(1)TPWELK	-3.2726	4	23901	0	0	31835	34972	36783	0.749888			0.998816	1.09724	1.15406	0.352205			1.28018	1.36762		2.12912			0.780218	0.802298		0.371636
P04117	121	K	Fatty acid-binding protein, adipocyte OS=Mus musculus OX=10090 GN=Fabp4 PE=1 SV=3	Fabp4	1	0.00145536	81.48	2	LVVECVMK(1)GVTSTR	-3.8696	5	76847	86556	0	48107	47332	55992	1.22044	1.37463		0.764006	0.751698	0.889231	1.68109	1.60251	1.7197	0.358444	0.31885	0.319407	0.72598	0.857796		2.13145	2.35753	2.784	3.06145	0.00251671
P04117	59	K	Fatty acid-binding protein, adipocyte OS=Mus musculus OX=10090 GN=Fabp4 PE=1 SV=3	Fabp4	1	6.28036e-52	228.06	2	SESTFK(1)NTEISFK	1.8173	5	70615	76055	79933	22983	23385	0	1.29345	1.3931	1.46413	0.420979	0.428342		1.68109	1.60251	1.7197	0.358444	0.31885	0.319407	0.769414	0.86932	0.851388	1.17446	1.3434		1.51671	0.00948459
P04247	80	K	Myoglobin OS=Mus musculus OX=10090 GN=Mb PE=1 SV=3	Mb	1	0.00353934	85.081	3	K(1)GQHAAEIQPLAQSHATK	2.8967	3	11488	0	0	15894	16346	0	0.788145			1.09042	1.12143		0.839375	0.816683	0.834236	1.1786	1.17675	1.15435	0.938966			0.925184	0.952988		1.00013
P04247	64	K	Myoglobin OS=Mus musculus OX=10090 GN=Mb PE=1 SV=3	Mb	1	4.13098e-42	157.67	2	K(1)HGCTVLTALGTILK	6.558	3	0	0	0	18067	18658	16896				1.01082	1.04388	0.945301	0.839375	0.816683	0.834236	1.1786	1.17675	1.15435				0.857641	0.887086	0.818903
P04247	51	K	Myoglobin OS=Mus musculus OX=10090 GN=Mb PE=1 SV=3	Mb	1	0.00223589	100.84	2	NLK(1)SEEDMK	-0.9064	6	111730	107570	98225	92986	82496	95351	1.13941	1.09699	1.00169	0.948259	0.841284	0.972377	0.839375	0.816683	0.834236	1.1786	1.17675	1.15435	1.35745	1.34322	1.20072	0.804563	0.714919	0.842359	0.605385	0.00131071
P04247	57	K	Myoglobin OS=Mus musculus OX=10090 GN=Mb PE=1 SV=3	Mb	1	1.15422e-28	183.08	2	SEEDMK(1)GSEDLK	4.2609	10	63851	65156	65349	63971	61468	67005	0.99045	1.01069	1.01369	0.992311	0.953485	1.03937	0.839375	0.816683	0.834236	1.1786	1.17675	1.15435	1.17998	1.23756	1.21511	0.84194	0.810267	0.900398	0.702684	0.000471842
P04247	43	K	Myoglobin OS=Mus musculus OX=10090 GN=Mb PE=1 SV=3	Mb	1	0.00287912	90.306	2	THPETLDK(1)FDK	-1.666	4	230510	212250	0	0	174450	164360	1.17973	1.08628			0.892818	0.841179	0.839375	0.816683	0.834236	1.1786	1.17675	1.15435	1.40548	1.33011			0.758713	0.728703	0.543728	0.00456766
P05064	147	K	Fructose-bisphosphate aldolase A OS=Mus musculus OX=10090 GN=Aldoa PE=1 SV=2	Aldoa	1	7.29592e-174	314.18	2	KDGADFAK(1)WR	4.6678	45	31684000	33499000	32181000	32161000	31446000	31172000	0.989388	1.04606	1.00491	1.00428	0.981956	0.9734	0.915549	0.92086	0.950876	1.09238	1.05679	1.06354	1.08065	1.13596	1.05682	0.919352	0.929185	0.915245	0.844306	0.00150229
P05063	42	K	Fructose-bisphosphate aldolase C OS=Mus musculus OX=10090 GN=Aldoc PE=1 SV=4	Aldoc	1	6.16959e-07	113.46	2	GILAADESVGSMAK(1)R	12.222	6	2043200	2234600	1825600	1740000	1731400	1608100	1.09625	1.19894	0.979495	0.933568	0.928954	0.862799
P05064	140	K	Fructose-bisphosphate aldolase A OS=Mus musculus OX=10090 GN=Aldoa PE=1 SV=2	Aldoa	1	0.026103	78.816	2	K(1)DGADFAK	-1.0293	3	35023	0	0	39149	0	43769	0.890861			0.995811		1.11333	0.915549	0.92086	0.950876	1.09238	1.05679	1.06354	0.973034			0.911597		1.04681	1.00634
P05064	99	K	Fructose-bisphosphate aldolase A OS=Mus musculus OX=10090 GN=Aldoa PE=1 SV=2	Aldoa	1	0.0162338	51.569	3	ADDGRPFPQVIK(1)SK	-2.212	2	28355	0	0	0	0	0	1						0.915549	0.92086	0.950876	1.09238	1.05679	1.06354	1.09224
P05064	101	K	Fructose-bisphosphate aldolase A OS=Mus musculus OX=10090 GN=Aldoa PE=1 SV=2	Aldoa	1	0.019262	76.605	2	SK(1)GGVVGIK	-3.8526	1	0	0	0	27864	0	0				1			0.915549	0.92086	0.950876	1.09238	1.05679	1.06354				0.915431
P05064	312	K	Fructose-bisphosphate aldolase A OS=Mus musculus OX=10090 GN=Aldoa PE=1 SV=2	Aldoa	1	3.41575e-14	144.27	2	ALQASALK(1)AWGGK	-1.7236	5	0	161040	160520	143360	160320	143960		1.0468	1.04342	0.931877	1.04212	0.935777	0.915549	0.92086	0.950876	1.09238	1.05679	1.06354		1.13677	1.09733	0.85307	0.986117	0.87987	0.811383	0.0364978
P05064	230	K	Fructose-bisphosphate aldolase A OS=Mus musculus OX=10090 GN=Aldoa PE=1 SV=2	Aldoa	1	1.99774e-140	322.25	4	ALSDHHVYLEGTLLK(1)PNMVTPGHACTQK	0.56791	19	1027800	1180600	1148100	1658900	1571500	1550700	0.757816	0.870478	0.846515	1.22314	1.1587	1.14336	0.915549	0.92086	0.950876	1.09238	1.05679	1.06354	0.827717	0.945288	0.890247	1.1197	1.09643	1.07505	1.23577	0.00606753
P05064	322	K	Fructose-bisphosphate aldolase A OS=Mus musculus OX=10090 GN=Aldoa PE=1 SV=2	Aldoa	1	1.15434e-50	212.27	2	ENLK(1)AAQEEYIK	-1.6518	8	346710	320250	322460	289360	329040	291760	1.09512	1.01154	1.01852	0.91397	1.0393	0.921551	0.915549	0.92086	0.950876	1.09238	1.05679	1.06354	1.19613	1.09847	1.07114	0.836677	0.98345	0.866494	0.798226	0.0188116
P05064	108	K	Fructose-bisphosphate aldolase A OS=Mus musculus OX=10090 GN=Aldoa PE=1 SV=2	Aldoa	1	0.00142542	102.55	2	GGVVGIK(1)VDK	0.90248	6	1279500	1349500	1351100	1143700	1143100	1080600	1.04485	1.10201	1.10331	0.93395	0.93346	0.882423	0.915549	0.92086	0.950876	1.09238	1.05679	1.06354	1.14122	1.19672	1.16031	0.854967	0.883296	0.829703	0.734071	0.000171206
P05064	42	K	Fructose-bisphosphate aldolase A OS=Mus musculus OX=10090 GN=Aldoa PE=1 SV=2	Aldoa	1	8.58649e-122	244.44	2	GILAADESTGSIAK(1)R	-0.17656	15	4464600	4328600	4297800	3475000	4013100	3611700	1.10735	1.07361	1.06598	0.861898	0.995362	0.895803	0.915549	0.92086	0.950876	1.09238	1.05679	1.06354	1.20949	1.16588	1.12105	0.789008	0.94187	0.842284	0.735943	0.00533229
P05064	28	K	Fructose-bisphosphate aldolase A OS=Mus musculus OX=10090 GN=Aldoa PE=1 SV=2	Aldoa	1	8.40642e-14	109.16	2	IVAPGK(1)GILAADESTGSIAK	-1.8391	4	0	0	0	67940	70513	71077				0.972749	1.00959	1.01766	0.915549	0.92086	0.950876	1.09238	1.05679	1.06354				0.890484	0.955332	0.956864
P05064	14	K	Fructose-bisphosphate aldolase A OS=Mus musculus OX=10090 GN=Aldoa PE=1 SV=2	Aldoa	1	6.14886e-25	179.36	2	K(1)ELSDIAHR	0.65683	12	413350	370230	367860	356790	330040	339690	1.13873	1.01994	1.01341	0.982911	0.909218	0.935802	0.915549	0.92086	0.950876	1.09238	1.05679	1.06354	1.24376	1.10759	1.06576	0.899787	0.860356	0.879893	0.772592	0.00603592
P05064	13	K	Fructose-bisphosphate aldolase A OS=Mus musculus OX=10090 GN=Aldoa PE=1 SV=2	Aldoa	1	1.73592e-14	135.28	2	PHPYPALTPEQK(1)K	0.15466	14	39974	34072	20154	29809	24461	27140	1.36578	1.16413	0.688594	1.01847	0.83575	0.927282	0.915549	0.92086	0.950876	1.09238	1.05679	1.06354	1.49176	1.26417	0.724168	0.932342	0.790836	0.871882	0.745686	0.324493
P05202	90	K	Aspartate aminotransferase, mitochondrial OS=Mus musculus OX=10090 GN=Got2 PE=1 SV=1	Got2	1	4.11832e-05	119.79	2	AEAQIAAK(1)NLDK	-0.14326	7	29043	23956	0	32459	32148	0	0.987807	0.814788		1.10399	1.09341		0.877211	0.870493	0.868612	1.13715	1.12271	1.12382	1.12608	0.936008		0.970841	0.973904		0.943097	0.661757
P05202	122	K	Aspartate aminotransferase, mitochondrial OS=Mus musculus OX=10090 GN=Got2 PE=1 SV=1	Got2	1	1.65647e-58	148.62	2	ASAELALGENNEVLK(1)SGR	-4.9022	6	133330	118690	130490	108570	134830	136380	1.04944	0.934211	1.02709	0.854557	1.06125	1.07345	0.877211	0.870493	0.868612	1.13715	1.12271	1.12382	1.19634	1.0732	1.18245	0.75149	0.945256	0.955178	0.768231	0.0348572
P05202	82	K	Aspartate aminotransferase, mitochondrial OS=Mus musculus OX=10090 GN=Got2 PE=1 SV=1	Got2	1	0.00662784	88.181	2	K(1)AEAQIAAK	-0.26825	5	0	8674.5	9127.1	7607.2	10200	6023.7		1.04179	1.09615	0.913613	1.225	0.723437	0.877211	0.870493	0.868612	1.13715	1.12271	1.12382		1.19679	1.26196	0.803424	1.09111	0.643729	0.688229	0.139384
P05202	338	K	Aspartate aminotransferase, mitochondrial OS=Mus musculus OX=10090 GN=Got2 PE=1 SV=1	Got2	1	5.47304e-07	168.08	2	K(1)QWLQEVK	-0.39361	6	114910	110770	104330	124560	125270	110840	0.998234	0.962269	0.906324	1.08206	1.08823	0.962877	0.877211	0.870493	0.868612	1.13715	1.12271	1.12382	1.13796	1.10543	1.04342	0.951558	0.969289	0.856788	0.845086	0.0214262
P05202	396	K	Aspartate aminotransferase, mitochondrial OS=Mus musculus OX=10090 GN=Got2 PE=1 SV=1	Got2	1	0.0136738	77.358	2	LTK(1)EFSVYMTK	-2.3715	3	0	0	0	31747	33967	30671				0.988131	1.05723	0.95464	0.877211	0.870493	0.868612	1.13715	1.12271	1.12382				0.868954	0.941674	0.849458
P05202	363	K	Aspartate aminotransferase, mitochondrial OS=Mus musculus OX=10090 GN=Got2 PE=1 SV=1	Got2	1	0.0010487	96.311	2	TQLVSNLK(1)K	-0.74412	4	0	22466	0	27935	30542	24733		0.850373		1.05738	1.15606	0.936182	0.877211	0.870493	0.868612	1.13715	1.12271	1.12382		0.976886		0.929854	1.02971	0.833034	0.952889
P05202	309	K	Aspartate aminotransferase, mitochondrial OS=Mus musculus OX=10090 GN=Got2 PE=1 SV=1	Got2	1	0.0126649	69.915	2	VESQLK(1)ILIR	-5.1182	1	13064	0	0	0	0	0	1						0.877211	0.870493	0.868612	1.13715	1.12271	1.12382	1.13998
P05202	296	K	Aspartate aminotransferase, mitochondrial OS=Mus musculus OX=10090 GN=Got2 PE=1 SV=1	Got2	1	0.000978484	73.891	2	VGAFTVVCK(1)DAEEAK	-2.0905	4	8156.7	0	0	7283.8	6033.6	8858.8	1.07562			0.960515	0.795651	1.16821	0.877211	0.870493	0.868612	1.13715	1.12271	1.12382	1.22619			0.844669	0.708687	1.0395	0.704855
P05977	86	K	Myosin light chain 1/3, skeletal muscle isoform OS=Mus musculus OX=10090 GN=Myl1 PE=1 SV=2	Myl1	1	5.62599e-82	260.97	2	ALGTNPTNAEVK(1)K	0.50467	10	1583200	1449500	1397600	981430	843620	907980	1.32609	1.2141	1.17063	0.822045	0.706615	0.760523	1.07694	1.06937	1.05208	0.928705	0.932704	0.940211	1.23135	1.13534	1.11268	0.885152	0.757599	0.808886	0.704619	0.00302897
P05977	87	K	Myosin light chain 1/3, skeletal muscle isoform OS=Mus musculus OX=10090 GN=Myl1 PE=1 SV=2	Myl1	1	4.51829e-100	264.84	2	K(1)VLGNPSNEEMNAK	-0.0957	18	2620100	2525600	2343000	1649700	1465100	1429200	1.30649	1.25937	1.16832	0.822608	0.730559	0.712658	1.07694	1.06937	1.05208	0.928705	0.932704	0.940211	1.21315	1.17768	1.11049	0.885759	0.78327	0.757976	0.693169	0.00243279
P05977	8	K	Myosin light chain 1/3, skeletal muscle isoform OS=Mus musculus OX=10090 GN=Myl1 PE=1 SV=2	Myl1	0.98021	1.74114e-21	112.67	3	DVK(0.98)K(0.02)PAAAPAPAPAPAPAPAKPK	2.3702	21	238580	139000	115400	144420	54806	47293	1.93574	1.12779	0.93631	1.17177	0.444674	0.383717	1.07694	1.06937	1.05208	0.928705	0.932704	0.940211	1.79745	1.05463	0.889963	1.26172	0.476758	0.408117	0.573642	0.193734
P05977	9	K	Myosin light chain 1/3, skeletal muscle isoform OS=Mus musculus OX=10090 GN=Myl1 PE=1 SV=2	Myl1	1	1.58213e-73	221.56	2	K(1)PAAAPAPAPAPAPAPAK	-1.8592	24	5388800	4933800	4490400	3206500	2826100	2621900	1.37777	1.26144	1.14807	0.819815	0.722557	0.670348	1.07694	1.06937	1.05208	0.928705	0.932704	0.940211	1.27934	1.17961	1.09124	0.882751	0.77469	0.712976	0.667686	0.00629774
P05977	26	K	Myosin light chain 1/3, skeletal muscle isoform OS=Mus musculus OX=10090 GN=Myl1 PE=1 SV=2	Myl1	1	4.01735e-45	195.46	2	PAAAPAPAPAPAPAPAK(1)PK	-4.0858	16	3915700	4077100	3984400	2452300	2510700	2466200	1.21064	1.26054	1.23188	0.758193	0.776249	0.762491	1.07694	1.06937	1.05208	0.928705	0.932704	0.940211	1.12415	1.17877	1.17091	0.816399	0.832256	0.810978	0.708046	3.26738e-05
P05977	28	K	Myosin light chain 1/3, skeletal muscle isoform OS=Mus musculus OX=10090 GN=Myl1 PE=1 SV=2	Myl1	0.991148	4.05203e-69	231.82	3	KPAAAPAPAPAPAPAPAK(0.009)PK(0.991)EEK	0.65674	19	957210	931130	780550	511310	488560	551520	1.36087	1.32379	1.10971	0.726933	0.694589	0.7841	1.07694	1.06937	1.05208	0.928705	0.932704	0.940211	1.26365	1.23792	1.05478	0.782738	0.744704	0.833961	0.663995	0.00346686
P05977	31	K	Myosin light chain 1/3, skeletal muscle isoform OS=Mus musculus OX=10090 GN=Myl1 PE=1 SV=2	Myl1	1	3.62674e-05	155.57	2	EEK(1)IDLSAIK	-2.1912	6	478300	426720	520840	268680	335880	317680	1.22218	1.09038	1.33088	0.686547	0.85826	0.811754	1.07694	1.06937	1.05208	0.928705	0.932704	0.940211	1.13487	1.01965	1.265	0.739252	0.920184	0.863374	0.737767	0.0277293
P05977	38	K	Myosin light chain 1/3, skeletal muscle isoform OS=Mus musculus OX=10090 GN=Myl1 PE=1 SV=2	Myl1	1	5.96532e-29	204.34	2	IDLSAIK(1)IEFSK	-2.6044	6	167230	151830	148090	94090	85272	91241	1.36005	1.2348	1.20439	0.765215	0.6935	0.742045	1.07694	1.06937	1.05208	0.928705	0.932704	0.940211	1.26289	1.1547	1.14477	0.82396	0.743537	0.789232	0.661563	0.000672513
P05977	50	K	Myosin light chain 1/3, skeletal muscle isoform OS=Mus musculus OX=10090 GN=Myl1 PE=1 SV=2	Myl1	1	1.79988e-121	269.57	2	EQQEDFK(1)EAFLLFDR	-0.59412	6	390460	360900	341240	279720	224670	229420	1.28271	1.1856	1.12102	0.918917	0.738071	0.753675	1.07694	1.06937	1.05208	0.928705	0.932704	0.940211	1.19108	1.1087	1.06553	0.989461	0.791323	0.801602	0.767356	0.027578
P05977	156	K	Myosin light chain 1/3, skeletal muscle isoform OS=Mus musculus OX=10090 GN=Myl1 PE=1 SV=2	Myl1	1	3.47686e-38	195.58	2	HVLATLGEK(1)MK	0.37506	19	1882900	2046600	1766000	999570	1147600	994370	1.27841	1.38956	1.19904	0.678668	0.779175	0.675138	1.07694	1.06937	1.05208	0.928705	0.932704	0.940211	1.18709	1.29942	1.13969	0.730769	0.835393	0.71807	0.629924	0.00167073
P05977	43	K	Myosin light chain 1/3, skeletal muscle isoform OS=Mus musculus OX=10090 GN=Myl1 PE=1 SV=2	Myl1	1	3.1127e-134	288.11	2	IEFSK(1)EQQEDFK	-0.33793	13	1919100	1738600	1684500	1058200	1111600	1085200	1.33934	1.21337	1.17562	0.73852	0.775787	0.757363	1.07694	1.06937	1.05208	0.928705	0.932704	0.940211	1.24366	1.13466	1.11742	0.795215	0.831761	0.805524	0.695845	0.000551429
P05977	100	K	Myosin light chain 1/3, skeletal muscle isoform OS=Mus musculus OX=10090 GN=Myl1 PE=1 SV=2	Myl1	1	1.52271e-119	273.23	2	VLGNPSNEEMNAK(1)K	-0.92853	28	3457400	3359200	3134400	2284500	2070500	2018400	1.27076	1.23467	1.15204	0.839663	0.761008	0.741859	1.07694	1.06937	1.05208	0.928705	0.932704	0.940211	1.17998	1.15458	1.09502	0.904123	0.815916	0.789034	0.731599	0.00253285
P05977	63	K	Myosin light chain 1/3, skeletal muscle isoform OS=Mus musculus OX=10090 GN=Myl1 PE=1 SV=2	Myl1	1	1.34523e-17	165.02	2	TGECK(1)ITLSQVGDVLR	-3.2005	6	27195	27948	29412	80907	76235	77878	0.510584	0.524722	0.552208	1.51902	1.43131	1.46215	1.07694	1.06937	1.05208	0.928705	0.932704	0.940211	0.474109	0.490684	0.524875	1.63564	1.53458	1.55513	3.17208	5.40416e-06
P06151	14	K	L-lactate dehydrogenase A chain OS=Mus musculus OX=10090 GN=Ldha PE=1 SV=3	Ldha	1	2.97102e-12	99.668	2	DQLIVNLLK(1)EEQAPQNK	-2.1961	3	0	0	0	38715	44349	44846				0.908021	1.04016	1.05182	0.956795	0.955391	0.932969	1.074	1.03717	1.04367				0.845456	1.00288	1.0078
P06151	232	K	L-lactate dehydrogenase A chain OS=Mus musculus OX=10090 GN=Ldha PE=1 SV=3	Ldha	1	0.0233013	58.338	2	EVHK(1)QVVDSAYEVIK	-2.4015	1	24010	0	0	0	0	0	1						0.956795	0.955391	0.932969	1.074	1.03717	1.04367	1.04516
P06151	243	K	L-lactate dehydrogenase A chain OS=Mus musculus OX=10090 GN=Ldha PE=1 SV=3	Ldha	1	0.00178115	108.2	2	QVVDSAYEVIK(1)LK	-0.63138	5	58015	47330	54887	0	41308	24123	1.28543	1.04869	1.21613		0.915259	0.534492	0.956795	0.955391	0.932969	1.074	1.03717	1.04367	1.34348	1.09765	1.3035		0.882458	0.512126	0.558633	0.06702
P06151	318	K	L-lactate dehydrogenase A chain OS=Mus musculus OX=10090 GN=Ldha PE=1 SV=3	Ldha	1	0.00104351	101.48	2	K(1)SADTLWGIQK	0.42891	6	50125	42752	54933	40104	42514	0	1.08765	0.927665	1.19198	0.870207	0.922501		0.956795	0.955391	0.932969	1.074	1.03717	1.04367	1.13676	0.97098	1.27762	0.810247	0.88944		0.753105	0.0826053
P06151	59	K	L-lactate dehydrogenase A chain OS=Mus musculus OX=10090 GN=Ldha PE=1 SV=3	Ldha	1	0.00205483	59.67	3	LK(1)GEMMDLQHGSLFLK	-2.3026	3	1483.2	0	0	9525.5	8098.1	0	0.23288			1.49562	1.2715		0.956795	0.955391	0.932969	1.074	1.03717	1.04367	0.243396			1.39257	1.22593		5.37909
P06151	224	K	L-lactate dehydrogenase A chain OS=Mus musculus OX=10090 GN=Ldha PE=1 SV=3	Ldha	1	6.20626e-25	164.56	2	SLNPELGTDADK(1)EQWK	-2.432	6	290690	304290	330310	231770	223200	229740	1.08332	1.134	1.23097	0.863739	0.831801	0.856174	0.956795	0.955391	0.932969	1.074	1.03717	1.04367	1.13223	1.18695	1.31941	0.804225	0.801991	0.820347	0.666896	0.000918493
P06151	228	K	L-lactate dehydrogenase A chain OS=Mus musculus OX=10090 GN=Ldha PE=1 SV=3	Ldha	0.998358	4.59234e-07	95.677	3	SLNPELGTDADK(0.002)EQWK(0.998)EVHK	-1.7063	3	25678	0	21675	21902	0	0	1.11232		0.938921	0.948755			0.956795	0.955391	0.932969	1.074	1.03717	1.04367	1.16255		1.00638	0.883383			0.814579
P07310	259	K	Creatine kinase M-type OS=Mus musculus OX=10090 GN=Ckm PE=1 SV=1	Ckm	1	0.000232477	110.52	2	FCVGLQK(1)IEEIFK	-1.9177	5	10068	9898.7	8865.6	12335	0	11973	0.947304	0.931374	0.834169	1.16061		1.12655	0.932304	0.936197	0.963383	1.03964	1.06591	1.06256	1.01609	0.994848	0.865875	1.11635		1.06021	1.13489	0.152982
P07310	265	K	Creatine kinase M-type OS=Mus musculus OX=10090 GN=Ckm PE=1 SV=1	Ckm	1	0.0128898	66.087	2	IEEIFK(1)K	1.57	3	0	0	65707	87374	75252	0			0.863305	1.14798	0.988714		0.932304	0.936197	0.963383	1.03964	1.06591	1.06256			0.896118	1.10421	0.927576		1.13366
P07310	247	K	Creatine kinase M-type OS=Mus musculus OX=10090 GN=Ckm PE=1 SV=1	Ckm	1	1.58207e-06	175.51	2	GGNMK(1)EVFR	-1.1168	6	83376	88064	77537	118320	106020	83068	0.899118	0.949673	0.836151	1.27595	1.14331	0.895797	0.932304	0.936197	0.963383	1.03964	1.06591	1.06256	0.964405	1.01439	0.867932	1.2273	1.07261	0.843052	1.10406	0.495119
P07310	298	K	Creatine kinase M-type OS=Mus musculus OX=10090 GN=Ckm PE=1 SV=1	Ckm	1	2.54032e-09	126.29	2	GGVHVK(1)LANLSK	-0.52222	12	188710	197990	180200	241890	230980	222740	0.896833	0.940935	0.856389	1.14957	1.09772	1.05856	0.932304	0.936197	0.963383	1.03964	1.06591	1.06256	0.961953	1.00506	0.888939	1.10574	1.02984	0.99623	1.09659	0.122027
P07310	304	K	Creatine kinase M-type OS=Mus musculus OX=10090 GN=Ckm PE=1 SV=1	Ckm	1	0.000344402	150.17	2	LANLSK(1)HPK	-0.91636	8	333490	312130	316940	340100	348410	375920	0.987148	0.923922	0.93816	1.00671	1.03131	1.11274	0.932304	0.936197	0.963383	1.03964	1.06591	1.06256	1.05883	0.986888	0.973818	0.968329	0.967541	1.04722	0.987932	0.758455
P07310	101	K	Creatine kinase M-type OS=Mus musculus OX=10090 GN=Ckm PE=1 SV=1	Ckm	1	5.84389e-05	130.31	2	HGGYK(1)PTDK	0.27395	5	77626	57548	42465	0	40071	29749	1.56846	1.16278	0.858021		0.809649	0.601089	0.932304	0.936197	0.963383	1.03964	1.06591	1.06256	1.68235	1.24202	0.890633		0.759584	0.565697	0.521079	0.0951443
P07310	107	K	Creatine kinase M-type OS=Mus musculus OX=10090 GN=Ckm PE=1 SV=1	Ckm	1	5.9409e-29	199.59	2	HK(1)TDLNHENLK	-0.75884	14	99938	111520	96795	79153	8373	99512	1.21066	1.35096	1.17258	0.958867	0.101431	1.2055	0.932304	0.936197	0.963383	1.03964	1.06591	1.06256	1.29857	1.44303	1.21715	0.922306	0.0951592	1.13452	0.543601	0.25967
P07310	116	K	Creatine kinase M-type OS=Mus musculus OX=10090 GN=Ckm PE=1 SV=1	Ckm	1	4.62644e-30	139.46	3	TDLNHENLK(1)GGDDLDPNYVLSSR	-3.5446	6	307290	370850	314370	256440	258700	247200	1.05065	1.26797	1.07486	0.876793	0.88452	0.8452	0.932304	0.936197	0.963383	1.03964	1.06591	1.06256	1.12694	1.35439	1.11572	0.843362	0.829825	0.795435	0.686292	0.00468101
P07310	32	K	Creatine kinase M-type OS=Mus musculus OX=10090 GN=Ckm PE=1 SV=1	Ckm	1	4.82177e-34	131.06	2	HNNHMAK(1)VLTPDLYNK	-2.2491	12	94977	63906	59053	56765	116800	58804	1.2655	0.851503	0.78684	0.756354	1.55628	0.783522	0.932304	0.936197	0.963383	1.03964	1.06591	1.06256	1.35739	0.909534	0.816747	0.727515	1.46004	0.737388	0.948527	0.776365
P07310	41	K	Creatine kinase M-type OS=Mus musculus OX=10090 GN=Ckm PE=1 SV=1	Ckm	1	4.96727e-06	150.53	2	VLTPDLYNK(1)LR	-4.6782	10	136350	33998	143970	198710	207550	209330	0.879764	0.219364	0.928931	1.28213	1.33916	1.35065	0.932304	0.936197	0.963383	1.03964	1.06591	1.06256	0.943646	0.234314	0.964238	1.23324	1.25636	1.27112	1.75554	0.188536
P07310	307	K	Creatine kinase M-type OS=Mus musculus OX=10090 GN=Ckm PE=1 SV=1	Ckm	1	9.67283e-35	199.54	2	HPK(1)FEEILTR	1.8173	6	2540200	2301600	2452300	1995700	2188100	2167000	1.11699	1.01207	1.07834	0.877559	0.962162	0.952883	0.932304	0.936197	0.963383	1.03964	1.06591	1.06256	1.1981	1.08104	1.11932	0.844098	0.902666	0.896777	0.777864	0.00246918
P07310	266	K	Creatine kinase M-type OS=Mus musculus OX=10090 GN=Ckm PE=1 SV=1	Ckm	1	2.37148e-05	84.309	4	K(1)AGHPFMWNEHLGYVLTCPSNLGTGLR	-5.4244	2	0	0	0	18708	0	21692				0.926139		1.07386	0.932304	0.936197	0.963383	1.03964	1.06591	1.06256				0.890826		1.01063
P07310	369	K	Creatine kinase M-type OS=Mus musculus OX=10090 GN=Ckm PE=1 SV=1	Ckm	1	6.69564e-55	231.22	2	LEK(1)GQSIDDMIPAQK	-3.3222	43	116690	154570	45101	342580	321050	329240	0.534772	0.70837	0.206691	1.56999	1.47132	1.50886	0.932304	0.936197	0.963383	1.03964	1.06591	1.06256	0.573603	0.756646	0.214547	1.51013	1.38034	1.42001	2.79032	0.0396316
P07310	365	K	Creatine kinase M-type OS=Mus musculus OX=10090 GN=Ckm PE=1 SV=1	Ckm	1	0.000600322	133.9	2	LMVEMEK(1)K	-2.923	8	91824	113910	95362	92658	99191	76052	0.968272	1.20117	1.00558	0.977067	1.04596	0.801959	0.932304	0.936197	0.963383	1.03964	1.06591	1.06256	1.03858	1.28303	1.0438	0.939812	0.981279	0.754739	0.795098	0.0972814
P07310	15	K	Creatine kinase M-type OS=Mus musculus OX=10090 GN=Ckm PE=1 SV=1	Ckm	1	5.41585e-53	221.56	2	LNYK(1)PQEEYPDLSK	-3.8918	6	1990300	1844800	1901700	1655900	1698300	1626200	1.11426	1.03281	1.06466	0.927052	0.950789	0.910424	0.932304	0.936197	0.963383	1.03964	1.06591	1.06256	1.19517	1.10319	1.10513	0.891704	0.891997	0.856818	0.775825	0.00102291
P07310	25	K	Creatine kinase M-type OS=Mus musculus OX=10090 GN=Ckm PE=1 SV=1	Ckm	1	5.09977e-29	107.46	4	LNYKPQEEYPDLSK(1)HNNHMAK	-1.736	7	104190	108130	102150	78419	68597	81960	1.15033	1.19383	1.1278	0.865797	0.757356	0.904892	0.932304	0.936197	0.963383	1.03964	1.06591	1.06256	1.23385	1.27519	1.17067	0.832785	0.710524	0.851612	0.650845	0.00225871
P07310	170	K	Creatine kinase M-type OS=Mus musculus OX=10090 GN=Ckm PE=1 SV=1	Ckm	1	1.38705e-87	236.7	2	LSVEALNSLTGEFK(1)GK	2.8814	6	45594	46383	43866	79134	97534	83618	0.690593	0.702544	0.66442	1.19861	1.47731	1.26653	0.932304	0.936197	0.963383	1.03964	1.06591	1.06256	0.740739	0.750423	0.689674	1.15291	1.38596	1.19195	1.71073	0.00102269
P07310	9	K	Creatine kinase M-type OS=Mus musculus OX=10090 GN=Ckm PE=1 SV=1	Ckm	1	1.02409e-59	267.52	2	PFGNTHNK(1)FK	-0.68344	18	75476	63973	49428	67222	58790	55035	1.22419	1.03761	0.8017	1.09031	0.953547	0.892643	0.932304	0.936197	0.963383	1.03964	1.06591	1.06256	1.31308	1.10833	0.832171	1.04874	0.894584	0.840084	0.855491	0.38973
P07310	242	K	Creatine kinase M-type OS=Mus musculus OX=10090 GN=Ckm PE=1 SV=1	Ckm	1	2.59885e-28	183	2	VISMEK(1)GGNMK	-1.5053	7	358160	345370	335410	374450	344620	327220	1.03056	0.993761	0.965102	1.07744	0.991603	0.941536	0.932304	0.936197	0.963383	1.03964	1.06591	1.06256	1.10539	1.06149	1.00178	1.03635	0.930286	0.886098	0.900297	0.122113
P07356	152	K	Annexin A2 OS=Mus musculus OX=10090 GN=Anxa2 PE=1 SV=2	Anxa2	1	0.0143442	86.205	2	EMYK(1)TDLEK	-2.6645	1	0	35172	0	0	0	0		1					1.42597	1.44065	1.48712	0.598105	0.544936	0.503213		0.69413
P07356	227	K	Annexin A2 OS=Mus musculus OX=10090 GN=Anxa2 PE=1 SV=2	Anxa2	1	0.000353477	94.791	2	SVCHLQK(1)VFER	1.7047	8	32109	36453	26721	12624	11548	11077	1.47591	1.67559	1.22825	0.580272	0.530812	0.509163	1.42597	1.44065	1.48712	0.598105	0.544936	0.503213	1.03502	1.16308	0.825925	0.970184	0.974082	1.01182	0.977535	0.904102
P07724	588	K	Albumin OS=Mus musculus OX=10090 GN=Alb PE=1 SV=3	Alb	1	1.47053e-89	224.97	2	AADK(1)DTCFSTEGPNLVTR	-4.2208	6	435480	416040	428370	231930	223110	239320	1.32348	1.2644	1.30187	0.704865	0.67806	0.727324	1.18266	1.19126	1.20217	0.809327	0.807422	0.807159	1.11907	1.06139	1.08294	0.870928	0.839784	0.901091	0.800332	0.000947931
P07724	543	K	Albumin OS=Mus musculus OX=10090 GN=Alb PE=1 SV=3	Alb	1	0.000863117	44.571	3	AETFTFHSDICTLPEK(1)EK	-1.9131	3	12452	13674	12751	0	0	0	0.960877	1.05517	0.983949				1.18266	1.19126	1.20217	0.809327	0.807422	0.807159	0.812471	0.88576	0.818479
P07724	212	K	Albumin OS=Mus musculus OX=10090 GN=Alb PE=1 SV=3	Alb	1	0.000971158	142.04	2	EK(1)ALVSSVR	0.41877	5	0	40334	34549	22012	18905	21279		1.4712	1.26019	0.802895	0.689566	0.776158	1.18266	1.19126	1.20217	0.809327	0.807422	0.807159		1.23499	1.04826	0.992053	0.854034	0.961592	0.819791	0.102525
P07724	117	K	Albumin OS=Mus musculus OX=10090 GN=Alb PE=1 SV=3	Alb	1	7.01922e-18	111.98	2	ENYGELADCCTK(1)QEPER	-3.4565	2	13976	8406.1	0	0	0	0	1.24886	0.751145					1.18266	1.19126	1.20217	0.809327	0.807422	0.807159	1.05597	0.630544
P07724	549	K	Albumin OS=Mus musculus OX=10090 GN=Alb PE=1 SV=3	Alb	1	0.000161309	138.23	2	K(1)QTALAELVK	-1.0949	6	77281	65045	80146	36705	37270	37869	1.38697	1.16737	1.43839	0.658748	0.668888	0.679638	1.18266	1.19126	1.20217	0.809327	0.807422	0.807159	1.17275	0.979941	1.1965	0.813946	0.828424	0.842013	0.741786	0.0101018
P07724	376	K	Albumin OS=Mus musculus OX=10090 GN=Alb PE=1 SV=3	Alb	1	0.0207146	46.447	2	K(1)YEATLEK	-0.049558	1	9994.3	0	0	0	0	0	1						1.18266	1.19126	1.20217	0.809327	0.807422	0.807159	0.845551
P07724	305	K	Albumin OS=Mus musculus OX=10090 GN=Alb PE=1 SV=3	Alb	1	3.90975e-20	157.77	2	LQTCCDK(1)PLLK	0.38031	6	170760	156650	163720	106090	121920	106700	1.24063	1.13811	1.18948	0.770779	0.885789	0.775211	1.18266	1.19126	1.20217	0.809327	0.807422	0.807159	1.04901	0.955383	0.989446	0.95237	1.09706	0.960418	1.00535	0.944508
P07724	223	K	Albumin OS=Mus musculus OX=10090 GN=Alb PE=1 SV=3	Alb	1	9.20484e-11	159.46	2	MK(1)CSSMQK	3.6206	5	55626	48924	23986	0	25608	20545	1.59214	1.40032	0.686534		0.73296	0.588045	1.18266	1.19126	1.20217	0.809327	0.807422	0.807159	1.34624	1.17549	0.57108		0.907778	0.728537	0.793606	0.657884
P07724	413	K	Albumin OS=Mus musculus OX=10090 GN=Alb PE=1 SV=3	Alb	1	0.0169729	94.66	2	NLVK(1)TNCDLYEK	-0.43024	2	0	0	0	31006	0	14613				1.35935		0.640654	1.18266	1.19126	1.20217	0.809327	0.807422	0.807159				1.6796		0.793715
P07724	460	K	Albumin OS=Mus musculus OX=10090 GN=Alb PE=1 SV=3	Alb	1	4.03492e-14	104.49	2	VGTK(1)CCTLPEDQR	-2.9829	6	45271	27055	20774	6937.5	8754.9	6159.7	2.36295	1.41215	1.08431	0.362107	0.456968	0.32151	1.18266	1.19126	1.20217	0.809327	0.807422	0.807159	1.998	1.18542	0.901965	0.447418	0.565959	0.398322	0.345549	0.0162856
P07724	267	K	Albumin OS=Mus musculus OX=10090 GN=Alb PE=1 SV=3	Alb	1	0.000914464	61.23	3	VNK(1)ECCHGDLLECADDR	0.62043	5	41727	40274	34876	0	19069	19980	1.33804	1.29145	1.11835		0.611476	0.640689	1.18266	1.19126	1.20217	0.809327	0.807422	0.807159	1.13138	1.0841	0.930279		0.757319	0.793757	0.739604	0.0321501
P07724	438	K	Albumin OS=Mus musculus OX=10090 GN=Alb PE=1 SV=3	Alb	1	8.51753e-06	87.251	2	YTQK(1)APQVSTPTLVEAAR	-3.0179	4	57259	51650	68703	0	18984	0	1.16501	1.05089	1.39785		0.386254		1.18266	1.19126	1.20217	0.809327	0.807422	0.807159	0.985075	0.88216	1.16278		0.478379		0.473641
P08228	92	K	Superoxide dismutase [Cu-Zn] OS=Mus musculus OX=10090 GN=Sod1 PE=1 SV=2	Sod1	1	0.000359596	71.471	3	HVGDLGNVTAGK(1)DGVANVSIEDR	2.7185	1	6440.1	0	0	0	0	0	1						1.21639	1.20541	1.22709	0.814494	0.770157	0.766454	0.822106
P08249	301	K	Malate dehydrogenase, mitochondrial OS=Mus musculus OX=10090 GN=Mdh2 PE=1 SV=3	Mdh2	1	0.00149042	119.07	2	GLEK(1)NLGIGK	-0.53626	6	74586	73066	65836	77166	84272	77682	0.98875	0.9686	0.872755	1.02295	1.11715	1.02979	0.924029	0.942483	0.922846	1.10242	1.03578	1.07245	1.07004	1.02771	0.945721	0.927918	1.07856	0.960225	0.974777	0.674753
P08249	239	K	Malate dehydrogenase, mitochondrial OS=Mus musculus OX=10090 GN=Mdh2 PE=1 SV=3	Mdh2	1	4.03144e-10	165.39	2	IQEAGTEVVK(1)AK	0.023187	6	291870	296540	297660	317270	303710	312520	0.962436	0.977835	0.981529	1.04619	1.00148	1.03053	0.924029	0.942483	0.922846	1.10242	1.03578	1.07245	1.04156	1.03751	1.06359	0.949	0.966886	0.960913	0.915402	0.000732416
P08249	314	K	Malate dehydrogenase, mitochondrial OS=Mus musculus OX=10090 GN=Mdh2 PE=1 SV=3	Mdh2	1	2.39359e-05	78.71	2	ITPFEEK(1)MIAEAIPELK	5.5929	6	33171	37885	31279	42177	39340	32323	0.920671	1.05151	0.868158	1.17063	1.09189	0.897134	0.924029	0.942483	0.922846	1.10242	1.03578	1.07245	0.996365	1.11568	0.940739	1.06188	1.05418	0.836529	0.967179	0.712407
P08249	335	K	Malate dehydrogenase, mitochondrial OS=Mus musculus OX=10090 GN=Mdh2 PE=1 SV=3	Mdh2	1	0.0105694	140.05	2	KGEDFVK(1)NMK	-0.031106	5	16865	14599	15838	25193	21417	0	0.897915	0.77727	0.843236	1.34131	1.14027		0.924029	0.942483	0.922846	1.10242	1.03578	1.07245	0.971739	0.824705	0.913734	1.2167	1.10088		1.28271	0.0404948
P09411	131	K	Phosphoglycerate kinase 1 OS=Mus musculus OX=10090 GN=Pgk1 PE=1 SV=4	Pgk1	1	2.06576e-11	126.82	2	FHVEEEGK(1)GK	0.6799	6	170550	166870	193000	178960	205780	196700	0.92035	0.900491	1.0415	0.965733	1.11046	1.06146	0.875839	0.897639	0.908798	1.12096	1.10086	1.09591	1.05082	1.00318	1.14602	0.861524	1.00873	0.968572	0.887127	0.120891
P09411	192	K	Phosphoglycerate kinase 1 OS=Mus musculus OX=10090 GN=Pgk1 PE=1 SV=4	Pgk1	1	0.00223698	90.308	2	K(1)ELNYFAK	0.1376	3	8151.6	7264.6	9203.2	0	0	0	0.993314	0.885229	1.12146				0.875839	0.897639	0.908798	1.12096	1.10086	1.09591	1.13413	0.986175	1.234
P09411	361	K	Phosphoglycerate kinase 1 OS=Mus musculus OX=10090 GN=Pgk1 PE=1 SV=4	Pgk1	1	0.00739014	83.775	2	SLMDEVVK(1)ATSR	-5.1911	2	0	0	0	0	14977	14667					1.01046	0.989543	0.875839	0.897639	0.908798	1.12096	1.10086	1.09591					0.917881	0.902944
P09411	30	K	Phosphoglycerate kinase 1 OS=Mus musculus OX=10090 GN=Pgk1 PE=1 SV=4	Pgk1	1	6.55489e-18	153.52	2	VDFNVPMK(1)NNQITNNQR	-2.6382	6	230880	164490	241250	228710	196320	231840	1.07096	0.763006	1.11907	1.0609	0.910653	1.07542	0.875839	0.897639	0.908798	1.12096	1.10086	1.09591	1.22279	0.850014	1.23137	0.94642	0.82722	0.981302	0.833778	0.26991
P09542	19	K	Myosin light chain 3 OS=Mus musculus OX=10090 GN=Myl3 PE=1 SV=4	Myl3	1	1.03107e-05	88.252	3	AAAPK(1)AAPAPAAAPAAAPAAAPEPERPK	-4.0694	6	89035	96428	112320	53842	27332	67409	1.1968	1.29617	1.50979	0.723738	0.367394	0.906104	1.06913	1.03389	1.04087	0.9777	0.942993	0.935419	1.11941	1.25369	1.45051	0.740245	0.389604	0.968661	0.548829	0.0775686
P09671	75	K	Superoxide dismutase [Mn], mitochondrial OS=Mus musculus OX=10090 GN=Sod2 PE=1 SV=3	Sod2	1	3.69262e-17	116.36	3	YHEALAK(1)GDVTTQVALQPALK	-0.19823	6	29202	31603	26306	37118	35794	35143	0.897759	0.971573	0.808727	1.14112	1.10042	1.0804	0.82949	0.833964	0.828944	1.14576	1.17162	1.19022	1.0823	1.16501	0.97561	0.995952	0.939228	0.907732	0.882092	0.100806
P62631	44	K	Elongation factor 1-alpha 2 OS=Mus musculus OX=10090 GN=Eef1a2 PE=1 SV=1	Eef1a2	1	0.0113734	83.358	2	FEK(1)EAAEMGK	-0.59181	5	27725	26551	25755	23778	0	22745	1.09538	1.049	1.01755	0.939441		0.898628	0.944439	0.955438	0.974074	1.05124	1.03855	1.03625	1.15982	1.09792	1.04463	0.89365		0.867189	0.799804	0.0119147
P10649	144	K	Glutathione S-transferase Mu 1 OS=Mus musculus OX=10090 GN=Gstm1 PE=1 SV=2	Gstm1	1	0.0112496	72.492	2	LYSEFLGK(1)R	-1.8055	3	0	17900	0	18207	20537	0		0.948026		0.964286	1.08769		0.983042	1.01854	1.06955	0.965852	0.956526	1.0065		0.930774		0.998379	1.13712		1.14717
Q6ZWY9	117	K	Histone H2B type 1-C/E/G OS=Mus musculus OX=10090 GN=H2bc8 PE=1 SV=3	H2bc8	1	5.59232e-05	127.03	2	HAVSEGTK(1)AVTK	1.0466	6	45611	51140	40079	34942	32796	29875	1.1673	1.3088	1.02572	0.894256	0.839334	0.764578
Q6ZWY9	35	K	Histone H2B type 1-C/E/G OS=Mus musculus OX=10090 GN=H2bc8 PE=1 SV=3	H2bc8	1	0.001318	109.88	2	K(1)ESYSVYVYK	-1.7873	2	24630	21307	0	0	0	0	1.07234	0.927662
Q6ZWY9	86	K	Histone H2B type 1-C/E/G OS=Mus musculus OX=10090 GN=H2bc8 PE=1 SV=3	H2bc8	1	0.00149252	92.785	2	LAHYNK(1)R	3.5131	1	8020.8	0	0	0	0	0	1
Q6ZWY9	109	K	Histone H2B type 1-C/E/G OS=Mus musculus OX=10090 GN=H2bc8 PE=1 SV=3	H2bc8	1	3.69982e-12	126.63	2	LLLPGELAK(1)HAVSEGTK	-1.3455	6	277360	240180	239460	138680	142190	126980	1.42865	1.23714	1.23343	0.714324	0.732403	0.654058
Q6ZWY9	6	K	Histone H2B type 1-C/E/G OS=Mus musculus OX=10090 GN=H2bc8 PE=1 SV=3	H2bc8	1	2.22199e-06	130.79	2	PEPAK(1)SAPAPK	-0.46221	6	543800	534580	526650	135400	123500	132330	1.63446	1.60674	1.58291	0.406961	0.371194	0.397734
P10854	6	K	Histone H2B type 1-M OS=Mus musculus OX=10090 GN=H2bc14 PE=1 SV=2	H2bc14	1	0.00106467	83.438	2	PEPTK(1)SAPAPK	2.3102	1	13506	0	0	0	0	0	1
P11404	15	K	Fatty acid-binding protein, heart OS=Mus musculus OX=10090 GN=Fabp3 PE=1 SV=5	Fabp3	1	0.000606483	110.52	2	LVDSK(1)NFDDYMK	1.2282	5	38033	26336	37162	22948	26416	0	1.26025	0.87266	1.23139	0.760396	0.875311		0.916865	0.936838	0.941196	1.06655	1.09056	1.04799	1.37452	0.931495	1.30832	0.712949	0.802622		0.628983	0.070658
P11531	1924	K	Dystrophin OS=Mus musculus OX=10090 GN=Dmd PE=1 SV=3	Dmd	0.998523	0.001823	154.28	2	K(0.999)K(0.001)EELNAVR	0.028096	4	76128	0	72825	0	88219	87484	0.937953		0.897257		1.08692	1.07787	0.880026	0.885758	0.87551	1.13418	1.12685	1.09767	1.06582		1.02484		0.964563	0.981957	0.931053	0.127471
P13412	99	K	Troponin I, fast skeletal muscle OS=Mus musculus OX=10090 GN=Tnni2 PE=2 SV=2	Tnni2	1	1.01025e-29	173.07	2	ELEDMNQK(1)LFDLR	1.7793	3	0	0	0	7789.7	18738	15733				0.552975	1.33017	1.11685	0.890984	0.838191	0.853346	1.17121	1.15959	1.08668				0.472139	1.14711	1.02777
P13412	132	K	Troponin I, fast skeletal muscle OS=Mus musculus OX=10090 GN=Tnni2 PE=2 SV=2	Tnni2	1	1.07692e-06	154.71	2	HK(1)VCMDLR	-2.0123	6	591620	550170	536670	600600	591170	604100	1.0217	0.950117	0.926803	1.03721	1.02092	1.04325	0.890984	0.838191	0.853346	1.17121	1.15959	1.08668	1.14671	1.13353	1.08608	0.885584	0.880418	0.960036	0.809797	0.00286274
P13412	124	K	Troponin I, fast skeletal muscle OS=Mus musculus OX=10090 GN=Tnni2 PE=2 SV=2	Tnni2	1	1.51463e-09	161.23	2	MSADAMLK(1)ALLGSK	-1.399	9	29359	25177	28402	24570	23952	24753	1.12765	0.967026	1.0909	0.943711	0.919975	0.95074	0.890984	0.838191	0.853346	1.17121	1.15959	1.08668	1.26563	1.15371	1.27837	0.805756	0.793364	0.874904	0.66907	0.000840502
P13412	168	K	Troponin I, fast skeletal muscle OS=Mus musculus OX=10090 GN=Tnni2 PE=2 SV=2	Tnni2	1	0.000353477	116.13	2	NIEEK(1)SGMEGR	-0.40456	6	67097	61005	62228	67151	63072	67396	1.03772	0.9435	0.962415	1.03855	0.975468	1.04234	0.890984	0.838191	0.853346	1.17121	1.15959	1.08668	1.16469	1.12564	1.12781	0.886734	0.84122	0.9592	0.786145	0.00366736
P13412	71	K	Troponin I, fast skeletal muscle OS=Mus musculus OX=10090 GN=Tnni2 PE=2 SV=2	Tnni2	1	0.000672572	105.94	2	QLHAK(1)IDVAEEEK	-0.72424	4	0	9019.6	4639.2	0	11708	5714.1		1.16079	0.597048		1.50678	0.735384	0.890984	0.838191	0.853346	1.17121	1.15959	1.08668		1.38487	0.699656		1.29941	0.676726	0.947999	0.92756
P13412	91	K	Troponin I, fast skeletal muscle OS=Mus musculus OX=10090 GN=Tnni2 PE=2 SV=2	Tnni2	1	3.99432e-95	224.68	2	SSK(1)ELEDMNQK	0.62569	11	191490	189770	184900	189980	186040	211490	0.9959	0.986955	0.961627	0.988047	0.967556	1.09992	0.890984	0.838191	0.853346	1.17121	1.15959	1.08668	1.11775	1.17748	1.12689	0.843611	0.834397	1.01218	0.786116	0.0194696
P13412	32	K	Troponin I, fast skeletal muscle OS=Mus musculus OX=10090 GN=Tnni2 PE=2 SV=2	Tnni2	1	3.24428e-34	151.08	2	SVMLQIAATELEK(1)EESR	-0.28223	6	37936	45978	48352	43936	60645	55041	0.779806	0.945116	0.993915	0.903141	1.24661	1.13141	0.890984	0.838191	0.853346	1.17121	1.15959	1.08668	0.875219	1.12757	1.16473	0.771116	1.07504	1.04117	0.911544	0.530236
P13412	85	K	Troponin I, fast skeletal muscle OS=Mus musculus OX=10090 GN=Tnni2 PE=2 SV=2	Tnni2	1	0.00683882	99.305	2	YDMEVK(1)VQK	0.27773	4	25655	0	24963	22536	0	20778	1.09249		1.06302	0.959673		0.88481	0.890984	0.838191	0.853346	1.17121	1.15959	1.08668	1.22616		1.24571	0.819384		0.814233	0.660881	0.00429003
Q5SX39	1923	K	Myosin-4 OS=Mus musculus OX=10090 GN=Myh4 PE=1 SV=1	Myh4	1	2.28482e-79	237.92	2	ADIAESQVNK(1)LR	0.44859	6	314040	349240	274170	367590	345280	327950	0.952469	1.05923	0.831545	1.11488	1.04722	0.994657	0.915628	0.910962	0.918596	1.09263	1.08379	1.0784	1.04024	1.16276	0.905235	1.02037	0.966259	0.922346	0.935894	0.472319
Q5SX39	943	K	Myosin-4 OS=Mus musculus OX=10090 GN=Myh4 PE=1 SV=1	Myh4	1	3.09318e-31	170.22	2	AEDEEEINAELTAK(1)K	-1.6138	8	116900	92550	95815	119440	122190	130320	1.03571	0.819976	0.848903	1.05822	1.08258	1.15461	0.915628	0.910962	0.918596	1.09263	1.08379	1.0784	1.13115	0.900121	0.924131	0.968504	0.998888	1.07067	1.02797	0.702539
Q5SX39	829	K	Myosin-4 OS=Mus musculus OX=10090 GN=Myh4 PE=1 SV=1	Myh4	1	3.29462e-09	131.22	2	AFMNVK(1)HWPWMK	0.93891	7	33980	32431	35435	30552	30213	30032	1.05833	1.01009	1.10365	0.951563	0.941005	0.935367	0.915628	0.910962	0.918596	1.09263	1.08379	1.0784	1.15585	1.10881	1.20145	0.870893	0.868257	0.867367	0.751999	0.00025402
P13541	1417	K	Myosin-3 OS=Mus musculus OX=10090 GN=Myh3 PE=2 SV=2	Myh3	1	0.0130259	72.492	2	CASLEK(1)TK	1.6722	3	0	17240	0	19694	17779	0		0.945296		1.07985	0.974851		1.01591	0.982988	1.08388	0.944188	1.00549	0.967555		0.961656		1.14368	0.969531		1.09874
P13541	1588	K	Myosin-3 OS=Mus musculus OX=10090 GN=Myh3 PE=2 SV=2	Myh3	1	5.14103e-20	173.07	2	DEEIEQLK(1)R	1.3926	59	10965000	10583000	10211000	12508000	264840	12171000	1.16026	1.11984	1.08047	1.32353	0.028024	1.28787	1.01591	0.982988	1.08388	0.944188	1.00549	0.967555	1.14209	1.13922	0.996862	1.40177	0.0278711	1.33106	0.842145	0.455278
Q5SX39	967	K	Myosin-4 OS=Mus musculus OX=10090 GN=Myh4 PE=1 SV=1	Myh4	1	1.61451e-15	104.04	2	DIDDLELTLAK(1)VEK	0.46508	6	88189	75425	78533	76525	70210	61072	1.17597	1.00577	1.04721	1.02044	0.936229	0.814377	0.915628	0.910962	0.918596	1.09263	1.08379	1.0784	1.28434	1.10407	1.14002	0.933928	0.86385	0.755172	0.723538	0.013577
P13542	856	K	Myosin-8 OS=Mus musculus OX=10090 GN=Myh8 PE=2 SV=2	Myh8	1	0.0162159	95.311	2	EMATMK(1)EEFQK	-1.1015	2	16670	0	18157	0	0	0	0.957303		1.0427				0.870144	0.881653	0.888114	1.13217	1.12092	1.10699	1.10017		1.17406
P13542	1357	K	Myosin-8 OS=Mus musculus OX=10090 GN=Myh8 PE=2 SV=2	Myh8	1	3.85843e-121	265.34	2	EQYEEEQEGK(1)AELQR	-3.5173	7	784090	854990	692470	595440	577070	496590	1.17594	1.28228	1.03854	0.893015	0.865464	0.744764	0.870144	0.881653	0.888114	1.13217	1.12092	1.10699	1.35144	1.4544	1.16937	0.788762	0.772099	0.672782	0.561893	0.00209944
Q5SX39	770	K	Myosin-4 OS=Mus musculus OX=10090 GN=Myh4 PE=1 SV=1	Myh4	1	0.00257494	77.157	2	VFFK(1)AGLLGTLEEMR	-4.0723	1	0	0	0	7320.5	0	0				1			0.915628	0.910962	0.918596	1.09263	1.08379	1.0784				0.915223
P13541	921	K	Myosin-3 OS=Mus musculus OX=10090 GN=Myh3 PE=2 SV=2	Myh3	1	0.0118185	89.123	2	IK(1)EVTER	0.027564	4	0	23125	0	35780	34645	42132		0.681741		1.05482	1.02136	1.24208	1.01591	0.982988	1.08388	0.944188	1.00549	0.967555		0.69354		1.11717	1.01579	1.28373	1.64215
Q5SX39	845	K	Myosin-4 OS=Mus musculus OX=10090 GN=Myh4 PE=1 SV=1	Myh4	1	1.80143e-13	188.6	2	PLLK(1)SAETEK	-4.2636	7	0	404020	352490	529240	440070	405610		0.947767	0.826886	1.24151	1.03234	0.951497	0.915628	0.910962	0.918596	1.09263	1.08379	1.0784		1.0404	0.900163	1.13626	0.952526	0.882324	1.0207	0.884958
P13542	850	K	Myosin-8 OS=Mus musculus OX=10090 GN=Myh8 PE=2 SV=2	Myh8	1	4.73754e-10	145.75	2	SAETEK(1)EMATMK	2.1175	6	21825	20458	23000	28391	24194	25679	0.912245	0.855107	0.961358	1.18669	1.01126	1.07333	0.870144	0.881653	0.888114	1.13217	1.12092	1.10699	1.04838	0.96989	1.08247	1.04815	0.902171	0.969596	0.941684	0.324087
P13542	722	K	Myosin-8 OS=Mus musculus OX=10090 GN=Myh8 PE=2 SV=2	Myh8	1	0.00582399	100.75	2	ILYGDFK(1)QR	-0.2546	4	955740	0	0	663190	714330	638000	1.28665			0.892806	0.961653	0.858895	0.870144	0.881653	0.888114	1.13217	1.12092	1.10699	1.47866			0.788577	0.857911	0.775882	0.546074
P13541	998	K	Myosin-3 OS=Mus musculus OX=10090 GN=Myh3 PE=2 SV=2	Myh3	1	1.55713e-17	90.806	3	K(1)ALQEAHQQTLDDLQAEEDK	0.14212	6	35023	37865	37442	32698	25805	30757	1.05285	1.13828	1.12557	0.982955	0.77574	0.924605	1.01591	0.982988	1.08388	0.944188	1.00549	0.967555	1.03636	1.15798	1.03847	1.04106	0.771507	0.95561	0.856275	0.168867
Q5SX39	956	K	Myosin-4 OS=Mus musculus OX=10090 GN=Myh4 PE=1 SV=1	Myh4	1	8.00615e-21	168.05	2	K(1)DIDDLELTLAK	-1.2755	6	115760	113060	111010	139440	133710	143340	0.918341	0.896922	0.880659	1.1062	1.06074	1.13714	0.915628	0.910962	0.918596	1.09263	1.08379	1.0784	1.00296	0.984588	0.958701	1.01242	0.978737	1.05447	1.03373	0.262241
Q5SX39	644	K	Myosin-4 OS=Mus musculus OX=10090 GN=Myh4 PE=1 SV=1	Myh4	1	1.25178e-161	295.37	2	K(1)GSSFQTVSALFR	-2.7264	6	547600	572160	582960	1164600	1126200	1165300	0.63689	0.665455	0.678016	1.3545	1.30983	1.35531	0.915628	0.910962	0.918596	1.09263	1.08379	1.0784	0.695577	0.730497	0.7381	1.23967	1.20857	1.25678	1.71198	1.54125e-05
Q5SX39	946	K	Myosin-4 OS=Mus musculus OX=10090 GN=Myh4 PE=1 SV=1	Myh4	1	1.10476e-27	219.89	2	K(1)LEDECSELKK	0.58273	20	557110	566670	516470	671090	620020	635900	0.937039	0.953118	0.868684	1.12875	1.04285	1.06956	0.915628	0.910962	0.918596	1.09263	1.08379	1.0784	1.02338	1.04628	0.945665	1.03306	0.962229	0.991804	0.990636	0.821519
Q5SX39	955	K	Myosin-4 OS=Mus musculus OX=10090 GN=Myh4 PE=1 SV=1	Myh4	1	1.08779e-77	245.4	2	LEDECSELK(1)K	1.0671	24	2744400	2673400	2572600	3375900	3229300	3281500	0.921089	0.89726	0.863429	1.13304	1.08383	1.10135	0.915628	0.910962	0.918596	1.09263	1.08379	1.0784	1.00596	0.984958	0.939944	1.03698	1.00004	1.02129	1.04348	0.131397
Q5SX39	273	K	Myosin-4 OS=Mus musculus OX=10090 GN=Myh4 PE=1 SV=1	Myh4	1	4.2031e-102	184.43	2	LASADIETYLLEK(1)SR	5.8939	4	0	14840	0	28314	31599	34648		0.542591		1.03524	1.15535	1.26683	0.915628	0.910962	0.918596	1.09263	1.08379	1.0784		0.595624		0.947473	1.06603	1.17473	1.78425
P13541	1043	K	Myosin-3 OS=Mus musculus OX=10090 GN=Myh3 PE=2 SV=2	Myh3	1	0.00122568	91.939	2	LEQQVDDLESSLEQEK(1)K	-4.8387	2	0	22283	0	0	0	108430		0.340945				1.65905	1.01591	0.982988	1.08388	0.944188	1.00549	0.967555		0.346846				1.71469	4.94366
Q5SX39	505	K	Myosin-4 OS=Mus musculus OX=10090 GN=Myh4 PE=1 SV=1	Myh4	1	0.00202236	55.782	3	LQQFFNHHMFVLEQEEYK(1)K	-2.6787	3	0	0	0	509660	503060	468160				1.03248	1.01911	0.948409	0.915628	0.910962	0.918596	1.09263	1.08379	1.0784				0.94495	0.940324	0.87946
Q5SX39	366	K	Myosin-4 OS=Mus musculus OX=10090 GN=Myh4 PE=1 SV=1	Myh4	1	0.0114986	81.799	2	LTGAVMHYGNMK(1)FK	0.057859	1	0	0	0	0	7647.4	0					1		0.915628	0.910962	0.918596	1.09263	1.08379	1.0784					0.922691
P13542	562	K	Myosin-8 OS=Mus musculus OX=10090 GN=Myh8 PE=2 SV=2	Myh8	1	6.2887e-06	145.75	2	LYDQHLGK(1)SNNFQK	-4.5328	20	729660	646160	568100	556000	374510	370910	1.349	1.19462	1.05031	1.02794	0.692396	0.68574	0.870144	0.881653	0.888114	1.13217	1.12092	1.10699	1.55032	1.35498	1.18262	0.907931	0.617701	0.619463	0.52474	0.0119259
P13542	568	K	Myosin-8 OS=Mus musculus OX=10090 GN=Myh8 PE=2 SV=2	Myh8	1	0.00196493	129.56	2	SNNFQK(1)PK	-0.90369	7	345240	336060	319420	350840	0	450500	0.957904	0.932433	0.886263	0.973442		1.24996	0.870144	0.881653	0.888114	1.13217	1.12092	1.10699	1.10086	1.0576	0.997916	0.859799		1.12915	0.945207	0.717561
Q5SX39	1455	K	Myosin-4 OS=Mus musculus OX=10090 GN=Myh4 PE=1 SV=1	Myh4	1	6.12226e-12	175.07	2	NFDK(1)VLAEWK	-4.9106	14	55628	65000	60138	73722	69545	74038	0.838463	0.979725	0.906441	1.11119	1.04823	1.11595	0.915628	0.910962	0.918596	1.09263	1.08379	1.0784	0.915725	1.07548	0.986768	1.01699	0.967193	1.03482	1.01378	0.775926
Q5SX39	601	K	Myosin-4 OS=Mus musculus OX=10090 GN=Myh4 PE=1 SV=1	Myh4	1	0.00598178	105.08	2	NK(1)DPLNETVVGLYQK	-5.9006	1	0	0	0	53180	0	0				1			0.915628	0.910962	0.918596	1.09263	1.08379	1.0784				0.915223
Q5SX40	1798	K	Myosin-1 OS=Mus musculus OX=10090 GN=Myh1 PE=1 SV=1	Myh1	1	1.29998e-20	176.45	2	NLEQTVK(1)DLQHR	-3.44	6	32779	28709	25894	44886	45676	38317	0.909429	0.79651	0.71841	1.24533	1.26725	1.06308	0.706764	0.699099	0.700812	1.29975	1.31281	1.28077	1.28675	1.13934	1.02511	0.958133	0.965296	0.830026	0.797825	0.0524392
P13541	1317	K	Myosin-3 OS=Mus musculus OX=10090 GN=Myh3 PE=2 SV=2	Myh3	1	1.16983e-50	184.27	2	QAFTQQIEELK(1)R	-0.40002	6	41663	52175	0	33354	37481	35077	1.04288	1.30601		0.834894	0.938198	0.878023	1.01591	0.982988	1.08388	0.944188	1.00549	0.967555	1.02655	1.32861		0.884245	0.933078	0.907465	0.771296	0.297903
Q5SX39	1378	K	Myosin-4 OS=Mus musculus OX=10090 GN=Myh4 PE=1 SV=1	Myh4	1	8.90182e-08	159.11	2	TK(1)YETDAIQR	-0.50682	8	193830	171240	159270	193260	177020	189410	1.07283	0.947797	0.881544	1.06968	0.979788	1.04837	0.915628	0.910962	0.918596	1.09263	1.08379	1.0784	1.17169	1.04044	0.959665	0.978991	0.904042	0.97215	0.900181	0.181048
Q5SX39	408	K	Myosin-4 OS=Mus musculus OX=10090 GN=Myh4 PE=1 SV=1	Myh4	1	1.30863e-17	203.97	2	VK(1)VGNEYVTK	-0.50068	6	754530	720180	668020	832150	737360	746450	1.01536	0.969137	0.898946	1.11981	0.992256	1.00449	0.915628	0.910962	0.918596	1.09263	1.08379	1.0784	1.10892	1.06386	0.978609	1.02488	0.915545	0.931462	0.911307	0.141937
Q5SX39	743	K	Myosin-4 OS=Mus musculus OX=10090 GN=Myh4 PE=1 SV=1	Myh4	1	1.27802e-12	117.77	2	VLNASAIPEGQFIDSK(1)K	-2.209	6	0	0	0	31572	45472	41989				0.795712	1.14604	1.05825	0.915628	0.910962	0.918596	1.09263	1.08379	1.0784				0.728254	1.05744	0.981319
Q5SX39	281	K	Myosin-4 OS=Mus musculus OX=10090 GN=Myh4 PE=1 SV=1	Myh4	1	0.000320792	146.88	2	VTFQLK(1)AER	0.6643	18	320250	296150	290790	223130	231800	214910	1.21843	1.12674	1.10635	0.848925	0.881911	0.817651	0.915628	0.910962	0.918596	1.09263	1.08379	1.0784	1.3307	1.23687	1.20439	0.776956	0.813731	0.758208	0.622726	0.000200139
Q5SX39	1020	K	Myosin-4 OS=Mus musculus OX=10090 GN=Myh4 PE=1 SV=1	Myh4	1	6.40457e-149	219.96	3	ALQEAHQQTLDDLQAEEDK(1)VNTLTK	-2.8054	5	9398.5	0	0	125890	144890	138380	0.0898178			1.20308	1.38466	1.32244	0.915628	0.910962	0.918596	1.09263	1.08379	1.0784	0.0980942			1.10109	1.27761	1.2263	12.2501
Q5SX39	1026	K	Myosin-4 OS=Mus musculus OX=10090 GN=Myh4 PE=1 SV=1	Myh4	0.999994	5.52715e-121	171.28	3	ALQEAHQQTLDDLQAEEDKVNTLTK(1)AK	-3.1633	13	136770	126580	141750	130010	142700	145620	0.996587	0.922337	1.03287	0.94733	1.0398	1.06107	0.915628	0.910962	0.918596	1.09263	1.08379	1.0784	1.08842	1.01249	1.12441	0.867018	0.959411	0.983934	0.871346	0.0492845
Q5SX39	748	K	Myosin-4 OS=Mus musculus OX=10090 GN=Myh4 PE=1 SV=1	Myh4	1	1.2435e-34	207.06	2	ASEK(1)LLGSIDIDHTQYK	-4.3539	8	0	611060	558930	0	660960	695280		0.967545	0.885003		1.04656	1.1009	0.915628	0.910962	0.918596	1.09263	1.08379	1.0784		1.06211	0.96343		0.965648	1.02086	0.98073	0.7782
Q5SX39	761	K	Myosin-4 OS=Mus musculus OX=10090 GN=Myh4 PE=1 SV=1	Myh4	1	1.28838e-14	135.13	3	LLGSIDIDHTQYK(1)FGHTK	-3.1855	6	85791	92271	93389	121270	119660	128480	0.80321	0.863878	0.874346	1.13538	1.12031	1.20288	0.915628	0.910962	0.918596	1.09263	1.08379	1.0784	0.877224	0.948315	0.951828	1.03912	1.0337	1.11543	1.14794	0.0188772
P13542	1419	K	Myosin-8 OS=Mus musculus OX=10090 GN=Myh8 PE=2 SV=2	Myh8	1	0.0130259	72.492	2	CASLEK(1)TK	1.6722	3	0	17240	0	19694	17779	0		0.945296		1.07985	0.974851		0.870144	0.881653	0.888114	1.13217	1.12092	1.10699		1.07219		0.953788	0.869685		0.850352
Q5SX39	1591	K	Myosin-4 OS=Mus musculus OX=10090 GN=Myh4 PE=1 SV=1	Myh4	1	3.30931e-20	156.73	2	DEEIDQLK(1)R	1.4152	31	53443	65686	58342	53097	50195	44295	0.986464	1.21245	1.07689	0.980077	0.926512	0.817608	0.915628	0.910962	0.918596	1.09263	1.08379	1.0784	1.07736	1.33095	1.17232	0.896989	0.854884	0.758168	0.701004	0.0110881
Q5SX40	1838	K	Myosin-1 OS=Mus musculus OX=10090 GN=Myh1 PE=1 SV=1	Myh1	1	6.12026e-39	195.4	2	ELEGEVENEQK(1)R	-0.94934	5	19036	18605	0	38093	40160	39403	0.61289	0.599014		1.22646	1.29301	1.26863	0.706764	0.699099	0.700812	1.29975	1.31281	1.28077	0.867178	0.856837		0.943613	0.984918	0.990521	1.12878	0.00942328
Q5SX39	766	K	Myosin-4 OS=Mus musculus OX=10090 GN=Myh4 PE=1 SV=1	Myh4	1	0.00369521	90.761	2	FGHTK(1)VFFK	-0.36238	4	0	0	22708	52397	68881	50805			0.466305	1.07596	1.41446	1.04327	0.915628	0.910962	0.918596	1.09263	1.08379	1.0784			0.507628	0.984747	1.30511	0.967427	2.13889
Q5SX39	1532	K	Myosin-4 OS=Mus musculus OX=10090 GN=Myh4 PE=1 SV=1	Myh4	1	4.77376e-08	158.61	2	HIHELEK(1)IK	-0.357	24	112510	94130	74561	93797	94259	91916	1.20294	1.00643	0.797198	1.00287	1.00781	0.982756	0.915628	0.910962	0.918596	1.09263	1.08379	1.0784	1.31379	1.1048	0.867844	0.917847	0.929894	0.91131	0.839528	0.252811
Q5SX39	1583	K	Myosin-4 OS=Mus musculus OX=10090 GN=Myh4 PE=1 SV=1	Myh4	1	3.54453e-50	216.04	2	IAEK(1)DEEIDQLK	0.53332	10	168400	157220	159020	169470	202120	168850	0.985679	0.92024	0.930776	0.991942	1.18305	0.988313	0.915628	0.910962	0.918596	1.09263	1.08379	1.0784	1.07651	1.01019	1.01326	0.907848	1.09159	0.916463	0.940628	0.366967
P13542	32	K	Myosin-8 OS=Mus musculus OX=10090 GN=Myh8 PE=2 SV=2	Myh8	1	3.50092e-29	176.45	2	IEAQNK(1)PFDAK	-1.0428	6	427710	401830	377780	403350	347140	339790	1.11693	1.04935	0.986542	1.05332	0.906529	0.887335	0.870144	0.881653	0.888114	1.13217	1.12092	1.10699	1.28362	1.1902	1.11083	0.930349	0.808733	0.801573	0.70876	0.00567319
Q5SX40	927	K	Myosin-1 OS=Mus musculus OX=10090 GN=Myh1 PE=1 SV=1	Myh1	1	0.0118185	89.123	2	IK(1)EVTER	0.027564	4	0	23125	0	35780	34645	42132		0.681741		1.05482	1.02136	1.24208	0.706764	0.699099	0.700812	1.29975	1.31281	1.28077		0.975172		0.811559	0.777996	0.969789	0.874835
Q5SX39	453	K	Myosin-4 OS=Mus musculus OX=10090 GN=Myh4 PE=1 SV=1	Myh4	1	1.37493e-78	262.48	2	INQQLDTK(1)QPR	-1.3051	8	801170	760580	720970	706180	682430	656180	1.11081	1.05453	0.999609	0.979103	0.946175	0.90978	0.915628	0.910962	0.918596	1.09263	1.08379	1.0784	1.21316	1.1576	1.08819	0.896098	0.873027	0.843639	0.755363	0.0014763
P13542	921	K	Myosin-8 OS=Mus musculus OX=10090 GN=Myh8 PE=2 SV=2	Myh8	1	0.00655701	98.009	2	IQLEAK(1)IK	0.070436	6	19347	17205	16306	23752	28175	22843	0.909534	0.808835	0.766572	1.11662	1.32455	1.07389	0.870144	0.881653	0.888114	1.13217	1.12092	1.10699	1.04527	0.917407	0.863145	0.986262	1.18166	0.970095	1.11048	0.287239
Q5SX39	1573	K	Myosin-4 OS=Mus musculus OX=10090 GN=Myh4 PE=1 SV=1	Myh4	1	9.47743e-22	142.08	2	IQLELNQVK(1)SEIDR	-0.29917	3	0	0	0	36456	36058	40844				0.964802	0.954269	1.08093	0.915628	0.910962	0.918596	1.09263	1.08379	1.0784				0.883009	0.880495	1.00235
Q5SX39	1001	K	Myosin-4 OS=Mus musculus OX=10090 GN=Myh4 PE=1 SV=1	Myh4	1	1.55713e-17	90.806	3	K(1)ALQEAHQQTLDDLQAEEDK	0.14212	6	35023	37865	37442	32698	25805	30757	1.05285	1.13828	1.12557	0.982955	0.77574	0.924605	0.915628	0.910962	0.918596	1.09263	1.08379	1.0784	1.14987	1.24954	1.22531	0.899623	0.715769	0.857387	0.682199	0.00640381
Q5SX39	1199	K	Myosin-4 OS=Mus musculus OX=10090 GN=Myh4 PE=1 SV=1	Myh4	1	3.39433e-46	259.72	2	K(1)HADSVAELGEQIDNLQR	-3.9734	21	123500	107900	102830	520500	524980	554120	0.383177	0.334776	0.319046	1.61493	1.62883	1.71924	0.915628	0.910962	0.918596	1.09263	1.08379	1.0784	0.418486	0.367497	0.347319	1.47802	1.50291	1.59425	4.03704	1.98035e-05
Q5SX39	1579	K	Myosin-4 OS=Mus musculus OX=10090 GN=Myh4 PE=1 SV=1	Myh4	0.999999	3.8828e-08	108.5	2	K(1)IAEKDEEIDQLK	-2.7039	6	51100	39608	24333	58272	48201	37708	1.18277	0.916774	0.563216	1.34877	1.11567	0.872796	0.915628	0.910962	0.918596	1.09263	1.08379	1.0784	1.29176	1.00638	0.613127	1.23443	1.02942	0.809345	1.05562	0.751822
Q5SX40	1707	K	Myosin-1 OS=Mus musculus OX=10090 GN=Myh1 PE=1 SV=1	Myh1	1	4.60163e-06	106.11	2	K(1)IAEQELLDASER	-1.226	5	0	14710	16810	22326	21071	22429		0.755552	0.863415	1.14673	1.08227	1.15202	0.706764	0.699099	0.700812	1.29975	1.31281	1.28077		1.08075	1.23202	0.882276	0.824397	0.899475	0.751233	0.0174244
Q5SX39	1621	K	Myosin-4 OS=Mus musculus OX=10090 GN=Myh4 PE=1 SV=1	Myh4	1	2.23468e-19	131.06	3	K(1)MEGDLNEMEIQLNHANR	-2.7866	8	60867	61742	62855	67781	70641	73575	0.918837	0.932046	0.948848	1.02321	1.06638	1.11068	0.915628	0.910962	0.918596	1.09263	1.08379	1.0784	1.00351	1.02315	1.03293	0.936465	0.983943	1.02993	0.964294	0.267173
Q5SX39	1788	K	Myosin-4 OS=Mus musculus OX=10090 GN=Myh4 PE=1 SV=1	Myh4	1	1.23872e-23	214.81	2	K(1)NMEQTVK	0.19342	6	51181	53572	49269	48768	48138	50980	1.01715	1.06467	0.979153	0.969196	0.956676	1.01316	0.915628	0.910962	0.918596	1.09263	1.08379	1.0784	1.11088	1.16873	1.06592	0.887031	0.882716	0.939501	0.809811	0.00320042
Q5SX39	1795	K	Myosin-4 OS=Mus musculus OX=10090 GN=Myh4 PE=1 SV=1	Myh4	1	8.78311e-64	244.74	2	NMEQTVK(1)DLQHR	-1.1724	15	341270	365130	263840	333980	348110	260550	1.07044	1.14528	0.827569	1.04757	1.09189	0.817249	0.915628	0.910962	0.918596	1.09263	1.08379	1.0784	1.16908	1.25722	0.900907	0.958762	1.00748	0.757836	0.81873	0.214314
Q5SX39	1077	K	Myosin-4 OS=Mus musculus OX=10090 GN=Myh4 PE=1 SV=1	Myh4	1	2.90036e-77	171.14	2	LAQESTMDIENDK(1)QQLDEK	-1.4493	12	421670	340700	374520	339710	316040	362950	1.1737	0.948325	1.04246	0.945569	0.879685	1.01026	0.915628	0.910962	0.918596	1.09263	1.08379	1.0784	1.28186	1.04102	1.13484	0.865407	0.811678	0.936812	0.755961	0.0192113
Q5SX39	1083	K	Myosin-4 OS=Mus musculus OX=10090 GN=Myh4 PE=1 SV=1	Myh4	1	8.37055e-46	134.49	2	QQLDEK(1)LK	0.18779	9	29394	30221	33910	35610	0	43607	0.850806	0.874744	0.981522	1.03073		1.2622	0.915628	0.910962	0.918596	1.09263	1.08379	1.0784	0.929206	0.960242	1.0685	0.943346		1.17044	1.07192	0.548561
P13542	1168	K	Myosin-8 OS=Mus musculus OX=10090 GN=Myh8 PE=2 SV=2	Myh8	1	1.13888e-88	244.71	2	LEEAGGATSAQVEMNK(1)K	-1.8363	27	883730	820360	767140	664570	631640	611240	1.21095	1.12412	1.05119	0.910644	0.865521	0.837567	0.870144	0.881653	0.888114	1.13217	1.12092	1.10699	1.39167	1.27501	1.18362	0.804333	0.77215	0.756616	0.605951	0.000571769
Q5SX39	1046	K	Myosin-4 OS=Mus musculus OX=10090 GN=Myh4 PE=1 SV=1	Myh4	1	5.44037e-106	246.85	2	LEQQVDDLEGSLEQEK(1)K	-4.2207	12	252010	244740	255900	219600	196980	217440	1.09043	1.05897	1.10726	0.95019	0.852315	0.940844	0.915628	0.910962	0.918596	1.09263	1.08379	1.0784	1.1909	1.16247	1.20538	0.869636	0.786424	0.872445	0.710502	0.000657616
P13542	1413	K	Myosin-8 OS=Mus musculus OX=10090 GN=Myh8 PE=2 SV=2	Myh8	1	1.44066e-10	67.251	3	LQAAEEHVEAVNAK(1)CASLEK	2.8325	4	15714	0	10402	20989	21082	0	0.921818		0.610204	1.23126	1.23672		0.870144	0.881653	0.888114	1.13217	1.12092	1.10699	1.05939		0.687079	1.08752	1.1033		1.25443	0.454317
Q5SX39	1525	K	Myosin-4 OS=Mus musculus OX=10090 GN=Myh4 PE=1 SV=1	Myh4	1	0.000971319	52.773	3	NLQQEISDLTEQIAEGGK(1)HIHELEK	-7.9735	1	0	0	0	15652	0	0				1			0.915628	0.910962	0.918596	1.09263	1.08379	1.0784				0.915223
Q5SX40	1658	K	Myosin-1 OS=Mus musculus OX=10090 GN=Myh1 PE=1 SV=1	Myh1	1	0.00449007	51.577	3	NTQGILK(1)DTQLHLDDALR	-2.2765	1	0	0	0	0	11682	0					1		0.706764	0.699099	0.700812	1.29975	1.31281	1.28077					0.761727
P13542	1263	K	Myosin-8 OS=Mus musculus OX=10090 GN=Myh8 PE=2 SV=2	Myh8	1	0.00233212	108.93	2	TLEDQVSELK(1)SK	0.13413	5	55274	55007	51443	44664	0	39545	1.12376	1.11833	1.04587	0.908052		0.803979	0.870144	0.881653	0.888114	1.13217	1.12092	1.10699	1.29147	1.26845	1.17763	0.802043		0.726274	0.613363	0.00253446
Q5SX40	1451	K	Myosin-1 OS=Mus musculus OX=10090 GN=Myh1 PE=1 SV=1	Myh1	1	1.19789e-06	162.21	2	TNAACAALDK(1)K	-0.30878	6	82576	79504	66348	148320	151400	152080	0.728368	0.701271	0.585227	1.30827	1.33543	1.34143	0.706764	0.699099	0.700812	1.29975	1.31281	1.28077	1.03057	1.00311	0.835071	1.00656	1.01724	1.04736	1.07056	0.342087
Q5SX39	205	K	Myosin-4 OS=Mus musculus OX=10090 GN=Myh4 PE=1 SV=1	Myh4	1	0.000193068	91.939	2	VIQYFATIAVTGDK(1)K	5.3021	5	25076	25163	26790	15048	11309	0	1.21274	1.21694	1.29563	0.727758	0.546931		0.915628	0.910962	0.918596	1.09263	1.08379	1.0784	1.32449	1.33589	1.41045	0.666061	0.504648		0.431378	0.0974515
Q5SX39	1852	K	Myosin-4 OS=Mus musculus OX=10090 GN=Myh4 PE=1 SV=1	Myh4	1	6.43666e-40	172.51	2	VK(1)ELTYQTEEDRK	-3.5449	18	138660	121590	103220	153370	123850	106890	1.11287	0.975869	0.828433	1.23093	0.994007	0.857888	0.915628	0.910962	0.918596	1.09263	1.08379	1.0784	1.21542	1.07125	0.901847	1.12658	0.917162	0.79552	0.890464	0.421794
Q5SX39	980	K	Myosin-4 OS=Mus musculus OX=10090 GN=Myh4 PE=1 SV=1	Myh4	1	4.82201e-06	96.27	3	VK(1)NLTEEMAGLDENIAK	-4.9563	8	0	14090	15660	0	12091	15482		0.9832	1.09276		0.84371	1.08033	0.915628	0.910962	0.918596	1.09263	1.08379	1.0784		1.0793	1.18959		0.778484	1.00179	0.784647	0.270695
Q5SX39	1731	K	Myosin-4 OS=Mus musculus OX=10090 GN=Myh4 PE=1 SV=1	Myh4	1	2.79506e-125	215.61	2	VQLLHTQNTSLINTK(1)K	-5.9773	27	88030	85026	73260	87846	73945	90139	1.06008	1.0239	0.882215	1.05786	0.890464	1.08548	0.915628	0.910962	0.918596	1.09263	1.08379	1.0784	1.15776	1.12398	0.960395	0.968181	0.821623	1.00656	0.862507	0.155948
P13707	313	K	Glycerol-3-phosphate dehydrogenase [NAD(+)], cytoplasmic OS=Mus musculus OX=10090 GN=Gpd1 PE=1 SV=3	Gpd1	1	3.94408e-53	185.9	2	ELHSILQHK(1)GLVDK	-3.6251	12	17715	19691	18721	17288	23206	20310	0.908998	1.01039	0.960618	0.887087	1.19075	1.04215	0.923921	0.900397	0.872105	1.09883	1.09301	1.11174	0.983847	1.12216	1.10149	0.807302	1.08943	0.937408	0.883597	0.247587
P13707	49	K	Glycerol-3-phosphate dehydrogenase [NAD(+)], cytoplasmic OS=Mus musculus OX=10090 GN=Gpd1 PE=1 SV=3	Gpd1	1	1.26723e-30	152.23	2	K(1)LTEIINTQHENVK	-4.1578	6	13924	17044	10006	15076	14157	11869	1.01789	1.24597	0.731468	1.1021	1.03492	0.867659	0.923921	0.900397	0.872105	1.09883	1.09301	1.11174	1.1017	1.3838	0.838739	1.00298	0.946854	0.780452	0.821326	0.328288
P13707	272	K	Glycerol-3-phosphate dehydrogenase [NAD(+)], cytoplasmic OS=Mus musculus OX=10090 GN=Gpd1 PE=1 SV=3	Gpd1	1	0.00579538	82.716	2	K(1)VAEAFAR	-1.1816	6	20425	17893	17207	20358	14754	18683	1.12102	0.982053	0.944402	1.11734	0.809769	1.02541	0.923921	0.900397	0.872105	1.09883	1.09301	1.11174	1.21333	1.09069	1.0829	1.01685	0.740863	0.922349	0.791298	0.0744533
P14152	318	K	Malate dehydrogenase, cytoplasmic OS=Mus musculus OX=10090 GN=Mdh1 PE=1 SV=3	Mdh1	1	0.0227798	67.548	2	MDLTAK(1)ELTEEK	-0.10928	2	20574	0	0	0	14226	0	1.18241				0.817586		0.861971	0.876475	0.867206	1.13936	1.12618	1.12881	1.37176				0.725982		0.529235
P14824	377	K	Annexin A6 OS=Mus musculus OX=10090 GN=Anxa6 PE=1 SV=3	Anxa6	1	1.42628e-22	166.46	3	AMK(1)GIGTDEATIIDIVTHR	-4.419	10	82058	83115	70958	61826	64023	0	1.13346	1.14806	0.980137	0.853997	0.884344		0.96153	0.960071	0.949359	1.04838	1.0382	1.04246	1.17881	1.19581	1.03242	0.814591	0.851804		0.733656	0.0161353
P14824	370	K	Annexin A6 OS=Mus musculus OX=10090 GN=Anxa6 PE=1 SV=3	Anxa6	1	1.57768e-29	126.63	2	GTVCAANDFNPDADAK(1)ALR	4.5793	2	0	64230	0	0	116050	0		0.712558			1.28744		0.96153	0.960071	0.949359	1.04838	1.0382	1.04246		0.742194			1.24007		1.67082
P14824	613	K	Annexin A6 OS=Mus musculus OX=10090 GN=Anxa6 PE=1 SV=3	Anxa6	1	0.00214688	111.61	2	SMK(1)GAGTDEK	-2.4485	1	0	0	18236	0	0	0			1				0.96153	0.960071	0.949359	1.04838	1.0382	1.04246			1.05334
P16015	3	K	Carbonic anhydrase 3 OS=Mus musculus OX=10090 GN=Ca3 PE=1 SV=3	Ca3	1	1.63512e-13	69.94	3	AK(1)EWGYASHNGPDHWHELYPIAK	-1.5348	5	0	0	0	166730	178370	169590				0.971828	1.03967	0.988498	1.09107	1.04932	1.03774	0.948615	0.933131	0.940127				1.02447	1.11418	1.05145
P16015	36	K	Carbonic anhydrase 3 OS=Mus musculus OX=10090 GN=Ca3 PE=1 SV=3	Ca3	1	1.75351e-166	330.56	2	GDNQSPIELHTK(1)DIK	-3.3834	8	422940	498610	367920	374370	374630	309140	1.08095	1.27434	0.940327	0.956811	0.957476	0.790097	1.09107	1.04932	1.03774	0.948615	0.933131	0.940127	0.990721	1.21445	0.906133	1.00864	1.02609	0.840415	0.924098	0.522819
P16015	171	K	Carbonic anhydrase 3 OS=Mus musculus OX=10090 GN=Ca3 PE=1 SV=3	Ca3	1	7.38479e-05	69.224	3	GK(1)EAPFTHFDPSCLFPACR	-2.2123	3	10570	0	0	14203	17368	0	0.752474			1.01111	1.23642		1.09107	1.04932	1.03774	0.948615	0.933131	0.940127	0.689666			1.06588	1.32502		1.73338
P16015	64	K	Carbonic anhydrase 3 OS=Mus musculus OX=10090 GN=Ca3 PE=1 SV=3	Ca3	1	0.0133877	67.881	2	TILNNGK(1)TCR	0.46175	2	0	23766	0	0	12528	0		1.30964			0.690362		1.09107	1.04932	1.03774	0.948615	0.933131	0.940127		1.24808			0.739834		0.592777
P16045	19	K	Galectin-1 OS=Mus musculus OX=10090 GN=Lgals1 PE=1 SV=3	Lgals1	1	0.0227591	72.492	2	PGECLK(1)VR	2.5865	1	34998	0	0	0	0	0	1						1.33492	1.34967	1.32377	0.687711	0.637716	0.666216	0.749106
P16858	217	K	Glyceraldehyde-3-phosphate dehydrogenase OS=Mus musculus OX=10090 GN=Gapdh PE=1 SV=2	Gapdh	1	0.00905069	76.85	2	AVGK(1)VIPELNGK	2.3328	5	36345	0	43722	35843	45315	0	0.901721		1.08474	0.889267	1.12427		0.922455	0.886301	0.928894	1.06412	1.08053	1.1177	0.977523		1.16778	0.835682	1.04048		0.874541	0.440282
P16858	213	K	Glyceraldehyde-3-phosphate dehydrogenase OS=Mus musculus OX=10090 GN=Gapdh PE=1 SV=2	Gapdh	1	4.24724e-16	116.36	2	GAAQNIIPASTGAAK(1)AVGK	-3.0403	10	76147	73379	71086	177470	170310	110230	0.67325	0.648776	0.628503	1.56909	1.50579	0.974593	0.922455	0.886301	0.928894	1.06412	1.08053	1.1177	0.729845	0.732005	0.676615	1.47454	1.39356	0.871965	1.74895	0.0339561
P16858	252	K	Glyceraldehyde-3-phosphate dehydrogenase OS=Mus musculus OX=10090 GN=Gapdh PE=1 SV=2	Gapdh	1	1.62872e-08	115.04	2	PAK(1)YDDIK	-1.1021	14	192620	171350	0	180490	146470	154160	1.13964	1.0138		1.06787	0.866594	0.912092	0.922455	0.886301	0.928894	1.06412	1.08053	1.1177	1.23544	1.14385		1.00353	0.802007	0.816046	0.734553	0.0486643
P16858	70	K	Glyceraldehyde-3-phosphate dehydrogenase OS=Mus musculus OX=10090 GN=Gapdh PE=1 SV=2	Gapdh	1	0.00326786	95.656	2	LVINGK(1)PITIFQER	-1.267	5	31028	0	40852	74930	75913	78076	0.51576		0.679058	1.24552	1.26186	1.29781	0.922455	0.886301	0.928894	1.06412	1.08053	1.1177	0.559116		0.73104	1.17046	1.16781	1.16115	1.80827	0.139544
P16858	192	K	Glyceraldehyde-3-phosphate dehydrogenase OS=Mus musculus OX=10090 GN=Gapdh PE=1 SV=2	Gapdh	1	3.37532e-78	239.42	2	TVDGPSGK(1)LWR	0.96997	16	4393700	4027600	4119100	3607900	3626500	3409400	1.13708	1.04233	1.06601	0.933713	0.938527	0.882342	0.922455	0.886301	0.928894	1.06412	1.08053	1.1177	1.23266	1.17605	1.14761	0.87745	0.868579	0.789429	0.712944	0.00102907
P16858	184	K	Glyceraldehyde-3-phosphate dehydrogenase OS=Mus musculus OX=10090 GN=Gapdh PE=1 SV=2	Gapdh	1	1.38649e-24	159.98	4	VIHDNFGIVEGLMTTVHAITATQK(1)TVDGPSGK	-4.6874	4	34941	30486	0	51811	0	48111	0.845267	0.737495		1.25337		1.16387	0.922455	0.886301	0.928894	1.06412	1.08053	1.1177	0.916323	0.832104		1.17785		1.04131	1.26923	0.100006
P16858	261	K	Glyceraldehyde-3-phosphate dehydrogenase OS=Mus musculus OX=10090 GN=Gapdh PE=1 SV=2	Gapdh	1	0.000291308	118.91	2	VVK(1)QASEGPLK	-1.2107	7	157390	139450	133530	173490	137730	159570	1.04792	0.92847	0.889054	1.15511	0.917018	1.06243	0.922455	0.886301	0.928894	1.06412	1.08053	1.1177	1.13601	1.04758	0.957111	1.08551	0.848673	0.950553	0.918501	0.369033
P17182	60	K	Alpha-enolase OS=Mus musculus OX=10090 GN=Eno1 PE=1 SV=3	Eno1	1	6.80962e-10	166.71	2	FMGK(1)GVSQAVEHINK	-5.9854	3	10423	9451.1	7209.4	0	0	0	1.15454	1.04688	0.798575				1.04392	1.09268	1.0706	0.884172	0.930045	0.97858	1.10596	0.95809	0.745912
P17182	420	K	Alpha-enolase OS=Mus musculus OX=10090 GN=Eno1 PE=1 SV=3	Eno1	1	0.00084118	119.07	2	IEEELGSK(1)AK	-0.72175	5	41182	37265	36025	0	23823	25359	1.2582	1.13853	1.10065		0.727847	0.774775	1.04392	1.09268	1.0706	0.884172	0.930045	0.97858	1.20527	1.04196	1.02806		0.782593	0.791734	0.721002	0.0160355
P17183	256	K	Gamma-enolase OS=Mus musculus OX=10090 GN=Eno2 PE=1 SV=2	Eno2	1	0.0020543	99.855	2	DGK(1)YDLDFK	-3.372	6	69171	63726	70005	40332	39371	43182	1.27392	1.17364	1.28928	0.742792	0.725093	0.79528
P17742	28	K	Peptidyl-prolyl cis-trans isomerase A OS=Mus musculus OX=10090 GN=Ppia PE=1 SV=2	Ppia	1	0.0130309	75.474	2	VSFELFADK(1)VPK	-4.6425	1	0	0	6720.7	0	0	0			1				1.30025	1.30617	1.34894	0.682111	0.681973	0.680555			0.741323
P17751	142	K	Triosephosphate isomerase OS=Mus musculus OX=10090 GN=Tpi1 PE=1 SV=5	Tpi1	1	8.93594e-32	195.09	2	EAGITEK(1)VVFEQTK	-0.99567	8	208520	217610	206520	69716	68263	84228	1.46354	1.52734	1.44951	0.489317	0.479119	0.591173	0.958538	1.00013	1.04127	1.00304	0.998321	0.998708	1.52685	1.52715	1.39206	0.487836	0.479925	0.591937	0.350805	0.000143263
P17751	149	K	Triosephosphate isomerase OS=Mus musculus OX=10090 GN=Tpi1 PE=1 SV=5	Tpi1	1	9.4825e-05	106.47	2	VVFEQTK(1)VIADNVK	-3.92	5	34203	45439	30494	19834	0	18262	1.1537	1.5327	1.02859	0.669019		0.615994	0.958538	1.00013	1.04127	1.00304	0.998321	0.998708	1.2036	1.5325	0.987824	0.666994		0.616791	0.517109	0.0305644
P17751	14	K	Triosephosphate isomerase OS=Mus musculus OX=10090 GN=Tpi1 PE=1 SV=5	Tpi1	1	0.00884603	69.716	2	FFVGGNWK(1)MNGR	-2.8829	3	0	0	18366	13567	0	14169			1.19513	0.882847		0.922021	0.958538	1.00013	1.04127	1.00304	0.998321	0.998708			1.14777	0.880175		0.923213	0.785608
P17751	194	K	Triosephosphate isomerase OS=Mus musculus OX=10090 GN=Tpi1 PE=1 SV=5	Tpi1	1	1.26006e-17	117.77	2	GWLK(1)SNVNDGVAQSTR	-2.1862	6	30048	24328	22373	17370	14395	15010	1.45954	1.1817	1.08674	0.843723	0.699216	0.729089	0.958538	1.00013	1.04127	1.00304	0.998321	0.998708	1.52267	1.18154	1.04367	0.841169	0.700392	0.730032	0.606101	0.0167515
P17751	59	K	Triosephosphate isomerase OS=Mus musculus OX=10090 GN=Tpi1 PE=1 SV=5	Tpi1	1	0.00285042	90.306	2	LDPK(1)IAVAAQNCYK	-4.6758	4	31882	28528	0	0	20418	19045	1.2769	1.14257			0.817759	0.762769	0.958538	1.00013	1.04127	1.00304	0.998321	0.998708	1.33213	1.14242			0.819134	0.763755	0.639665	0.0689787
P17751	188	K	Triosephosphate isomerase OS=Mus musculus OX=10090 GN=Tpi1 PE=1 SV=5	Tpi1	1	0.0217285	79.235	2	TATPQQAQEVHEK(1)LR	-2.076	1	29768	0	0	0	0	0	1						0.958538	1.00013	1.04127	1.00304	0.998321	0.998708	1.04326
P17751	156	K	Triosephosphate isomerase OS=Mus musculus OX=10090 GN=Tpi1 PE=1 SV=5	Tpi1	1	5.45127e-06	122.51	2	VIADNVK(1)DWSK	0.38693	6	317040	301730	303330	218130	211880	200650	1.22507	1.16591	1.17209	0.842873	0.818723	0.775329	0.958538	1.00013	1.04127	1.00304	0.998321	0.998708	1.27806	1.16576	1.12564	0.840323	0.8201	0.776332	0.682667	0.00102577
P19536	73	K	Cytochrome c oxidase subunit 5B, mitochondrial OS=Mus musculus OX=10090 GN=Cox5b PE=1 SV=1	Cox5b	1	5.95463e-06	80.128	2	AASGTK(1)EDPNLVPSISNK	-1.0747	5	25843	24214	24293	22486	24502	0	1.06492	0.997791	1.00105	0.926585	1.00966		0.842353	1.03808	1.1015	1.10328	0.908689	1.00609	1.26422	0.961185	0.908803	0.839845	1.11112		0.93371	0.714051
P19783	29	K	Cytochrome c oxidase subunit 4 isoform 1, mitochondrial OS=Mus musculus OX=10090 GN=Cox4i1 PE=1 SV=2	Cox4i1	1	6.00615e-07	87.251	2	AHGSVVK(1)SEDYAFPTYADR	-4.9148	11	34833	33292	36714	51757	44951	52648	0.822196	0.785822	0.866595	1.22167	1.06102	1.2427	0.739954	0.736341	0.772009	1.19034	1.27065	1.29071	1.11114	1.0672	1.12252	1.02632	0.835023	0.962802	0.855579	0.0643411
P19783	60	K	Cytochrome c oxidase subunit 4 isoform 1, mitochondrial OS=Mus musculus OX=10090 GN=Cox4i1 PE=1 SV=2	Cox4i1	1	0.0053668	51.577	3	DYPLPDVAHVTMLSASQK(1)ALK	-4.1096	2	0	0	0	0	23688	24040					0.992625	1.00738	0.739954	0.736341	0.772009	1.19034	1.27065	1.29071					0.781196	0.780481
P19783	67	K	Cytochrome c oxidase subunit 4 isoform 1, mitochondrial OS=Mus musculus OX=10090 GN=Cox4i1 PE=1 SV=2	Cox4i1	1	0.00706482	101.82	2	EK(1)ADWSSLSR	-1.618	4	0	23444	25178	0	32637	29232		0.848721	0.911495		1.18153	1.05826	0.739954	0.736341	0.772009	1.19034	1.27065	1.29071		1.15262	1.18068		0.929861	0.819903	0.74991	0.125758
P20152	120	K	Vimentin OS=Mus musculus OX=10090 GN=Vim PE=1 SV=3	Vim	1	0.00532612	94.806	2	FANYIDK(1)VR	-0.19981	5	100260	82262	92005	47031	0	46910	1.3605	1.11627	1.24848	0.638197		0.636555	1.5678	1.55246	1.54913	0.454255	0.440628	0.435728	0.867776	0.719033	0.805925	1.40493		1.4609	1.79658	0.00384157
P20801	137	K	Troponin C, skeletal muscle OS=Mus musculus OX=10090 GN=Tnnc2 PE=1 SV=2	Tnnc2	1	1.27005e-05	59.77	3	ASGEHVTEEEIESLMK(1)DGDK	0.10989	1	0	0	0	0	10111	0					1		1.10259	1.09518	1.1069	0.953087	0.838863	0.903386					1.19209
P20801	91	K	Troponin C, skeletal muscle OS=Mus musculus OX=10090 GN=Tnnc2 PE=1 SV=2	Tnnc2	1	4.58649e-51	240.41	2	GK(1)SEEELAECFR	-0.24195	6	257400	228540	231080	188300	191990	171110	1.21758	1.08106	1.09308	0.890714	0.908169	0.809401	1.10259	1.09518	1.1069	0.953087	0.838863	0.903386	1.10429	0.987112	0.98751	0.934557	1.08262	0.895963	0.946158	0.449722
P58771	70	K	Tropomyosin alpha-1 chain OS=Mus musculus OX=10090 GN=Tpm1 PE=1 SV=1	Tpm1	1	0.0145153	76.255	2	DAQEK(1)LELAEK	4.5346	1	0	0	0	0	16053	0					1		0.511951	0.534799	0.600676	1.41533	1.45427	1.48297					0.687629
P58771	76	K	Tropomyosin alpha-1 chain OS=Mus musculus OX=10090 GN=Tpm1 PE=1 SV=1	Tpm1	1	0.0143223	63.301	2	LELAEK(1)K	1.1659	4	0	20756	18332	52536	0	47787		0.595534	0.525984	1.50737		1.37111	0.511951	0.534799	0.600676	1.41533	1.45427	1.48297		1.11357	0.875655	1.06503		0.92457	1.00019	0.975822
P58771	59	K	Tropomyosin alpha-1 chain OS=Mus musculus OX=10090 GN=Tpm1 PE=1 SV=1	Tpm1	1	8.28203e-83	190.68	2	GTEDELDK(1)YSEALK	3.46	5	0	0	0	170300	6367.5	219460				1.28974	0.0482231	1.66204	0.511951	0.534799	0.600676	1.41533	1.45427	1.48297				0.911261	0.0331596	1.12075
P58771	65	K	Tropomyosin alpha-1 chain OS=Mus musculus OX=10090 GN=Tpm1 PE=1 SV=1	Tpm1	1	1.26612e-28	212.4	2	YSEALK(1)DAQEK	-0.88016	6	26765	29253	26308	71002	64807	71504	0.554449	0.605989	0.544982	1.47084	1.34251	1.48124	0.511951	0.534799	0.600676	1.41533	1.45427	1.48297	1.08301	1.13311	0.907282	1.03922	0.923146	0.99883	0.948066	0.547496
P21107	214	K	Tropomyosin alpha-3 chain OS=Mus musculus OX=10090 GN=Tpm3 PE=1 SV=3	Tpm3	1	5.88541e-66	253.88	2	SLEAQAEK(1)YSQK	-0.10084	6	440670	421820	391100	1074900	985590	930420	0.622928	0.596282	0.552857	1.51947	1.39322	1.31524	0.487822	0.416978	0.470244	1.72788	1.43743	1.45964	1.27696	1.43001	1.17568	0.879383	0.969248	0.901067	0.708202	0.00581969
P58771	217	K	Tropomyosin alpha-1 chain OS=Mus musculus OX=10090 GN=Tpm1 PE=1 SV=1	Tpm1	1	2.45333e-39	198.33	2	YSQK(1)EDKYEEEIK	-0.53508	13	22440	24739	21272	53836	62266	72184	0.524428	0.578156	0.497131	1.25816	1.45517	1.68696	0.511951	0.534799	0.600676	1.41533	1.45427	1.48297	1.02437	1.08107	0.82762	0.88895	1.00062	1.13755	1.03207	0.775838
P21550	126	K	Beta-enolase OS=Mus musculus OX=10090 GN=Eno3 PE=1 SV=3	Eno3	1	0.00132162	110.88	2	AGAAEK(1)GVPLYR	-2.2151	3	0	0	0	44509	42413	33416				1.1096	1.05735	0.833054	1.00928	1.0417	1.01511	0.976401	0.982171	0.975332				1.13642	1.07654	0.854123
P21550	71	K	Beta-enolase OS=Mus musculus OX=10090 GN=Eno3 PE=1 SV=3	Eno3	1	6.65859e-34	150.81	2	AVEHINK(1)TLGPALLEK	-0.91466	17	161960	157730	212290	105820	97006	111580	1.14813	1.11814	1.50492	0.750154	0.687672	0.790987	1.00928	1.0417	1.01511	0.976401	0.982171	0.975332	1.13757	1.07338	1.48251	0.768285	0.700155	0.810992	0.617154	0.0118599
P21550	80	K	Beta-enolase OS=Mus musculus OX=10090 GN=Eno3 PE=1 SV=3	Eno3	1	0.00396347	102.55	2	TLGPALLEK(1)K	-1.6404	7	354900	362420	355390	52036	358310	359120	1.15592	1.18041	1.15751	0.169482	1.16702	1.16966	1.00928	1.0417	1.01511	0.976401	0.982171	0.975332	1.14529	1.13315	1.14028	0.173579	1.18821	1.19924	0.74912	0.40605
P21550	28	K	Beta-enolase OS=Mus musculus OX=10090 GN=Eno3 PE=1 SV=3	Eno3	1	3.28509e-68	249.45	2	GNPTVEVDLHTAK(1)GR	-4.3855	8	125790	141350	81943	83876	82215	57426	1.31809	1.48114	0.858641	0.878896	0.861491	0.601739	1.00928	1.0417	1.01511	0.976401	0.982171	0.975332	1.30597	1.42184	0.845859	0.900139	0.87713	0.616959	0.669963	0.125214
P21550	275	K	Beta-enolase OS=Mus musculus OX=10090 GN=Eno3 PE=1 SV=3	Eno3	1	6.41057e-06	122.51	2	HISGEK(1)LGELYK	-1.7211	6	435540	402190	398760	265290	311990	276720	1.25006	1.15434	1.1445	0.76142	0.895455	0.794225	1.00928	1.0417	1.01511	0.976401	0.982171	0.975332	1.23857	1.10813	1.12746	0.779823	0.91171	0.814313	0.721282	0.00483589
P21550	334	K	Beta-enolase OS=Mus musculus OX=10090 GN=Eno3 PE=1 SV=3	Eno3	1	0.0249516	62.88	2	IAQAVEK(1)K	-3.9895	1	0	0	0	41302	0	0				1			1.00928	1.0417	1.01511	0.976401	0.982171	0.975332				1.02417
P21550	335	K	Beta-enolase OS=Mus musculus OX=10090 GN=Eno3 PE=1 SV=3	Eno3	1	0.00015601	147.16	2	K(1)ACNCLLLK	-2.7781	6	205350	207900	191220	182200	217220	188510	1.03329	1.04613	0.962194	0.916806	1.09302	0.948558	1.00928	1.0417	1.01511	0.976401	0.982171	0.975332	1.02379	1.00424	0.94787	0.938966	1.11286	0.972548	1.01629	0.817569
P21550	420	K	Beta-enolase OS=Mus musculus OX=10090 GN=Eno3 PE=1 SV=3	Eno3	1	1.25518e-67	244.45	2	IEEALGDK(1)AVFAGR	-3.4152	7	956620	1011000	974070	558320	556580	551790	1.2455	1.3163	1.26822	0.726919	0.724654	0.718417	1.00928	1.0417	1.01511	0.976401	0.982171	0.975332	1.23404	1.2636	1.24934	0.744489	0.737808	0.736587	0.59218	2.64812e-07
P21550	193	K	Beta-enolase OS=Mus musculus OX=10090 GN=Eno3 PE=1 SV=3	Eno3	1	1.23011e-09	101.64	2	IGAEVYHHLK(1)GVIK	-4.1856	8	60280	41797	50205	29745	29758	22502	1.54375	1.07041	1.28573	0.761758	0.762091	0.576268	1.00928	1.0417	1.01511	0.976401	0.982171	0.975332	1.52955	1.02755	1.26659	0.78017	0.775925	0.590842	0.561482	0.017664
P21550	81	K	Beta-enolase OS=Mus musculus OX=10090 GN=Eno3 PE=1 SV=3	Eno3	1	1.1159e-56	215.14	2	K(1)LSVVDQEK	-2.2976	6	454060	433630	411150	333360	294370	297660	1.22486	1.16974	1.1091	0.89926	0.794082	0.802957	1.00928	1.0417	1.01511	0.976401	0.982171	0.975332	1.21359	1.12291	1.09259	0.920994	0.808497	0.823265	0.744439	0.0045453
P21550	89	K	Beta-enolase OS=Mus musculus OX=10090 GN=Eno3 PE=1 SV=3	Eno3	1	9.01241e-14	141.29	2	LSVVDQEK(1)VDK	-0.26724	6	103080	95907	92872	79928	80756	73098	1.17662	1.09474	1.0601	0.912349	0.9218	0.834387	1.00928	1.0417	1.01511	0.976401	0.982171	0.975332	1.1658	1.05092	1.04432	0.9344	0.938534	0.85549	0.836674	0.018972
P21550	256	K	Beta-enolase OS=Mus musculus OX=10090 GN=Eno3 PE=1 SV=3	Eno3	1	0.00657438	108.3	2	NGK(1)YDLDFK	-1.4913	2	0	86834	0	55594	0	0		1.21934		0.780661			1.00928	1.0417	1.01511	0.976401	0.982171	0.975332		1.17052		0.79953			0.683053
P21550	262	K	Beta-enolase OS=Mus musculus OX=10090 GN=Eno3 PE=1 SV=3	Eno3	1	0.0249102	60	2	YDLDFK(1)SPDDPAR	0.30231	2	0	0	0	18897	15343	0				1.1038	0.896203		1.00928	1.0417	1.01511	0.976401	0.982171	0.975332				1.13048	0.912472
P22599	292	K	Alpha-1-antitrypsin 1-2 OS=Mus musculus OX=10090 GN=Serpina1b PE=1 SV=2	Serpina1b	1	2.04164e-07	154.28	2	ELISK(1)ILLNR	-6.4159	1	4918.2	0	0	0	0	0	1						1.26117	1.15034	1.23265	0.76586	0.790133	0.799845	0.792913
P23198	5	K	Chromobox protein homolog 3 OS=Mus musculus OX=10090 GN=Cbx3 PE=1 SV=2	Cbx3	1	0.00126224	88.921	2	ASNK(1)TTLQK	-0.89093	6	38190	33639	34121	31951	29074	26166	1.18639	1.04501	1.05998	0.99257	0.903195	0.812857	1.00524	0.997191	1.3423		0.655264		1.1802	1.04795	0.789676		1.37837		1.37023
P23506	4	K	Protein-L-isoaspartate(D-aspartate) O-methyltransferase OS=Mus musculus OX=10090 GN=Pcmt1 PE=1 SV=3	Pcmt1	1	0.00499574	57.042	3	AWK(1)SGGASHSELIHNLR	3.3618	1	0	0	0	0	23753	0					1		0.927085	0.966642	0.987848	1.05664	1.02693	1.03485					0.973781
P26883	53	K	Peptidyl-prolyl cis-trans isomerase FKBP1A OS=Mus musculus OX=10090 GN=Fkbp1a PE=1 SV=2	Fkbp1a	1	0.00154932	114.39	2	FTLGK(1)QEVIR	-2.537	6	49739	47674	53801	32713	35794	34250	1.17507	1.12629	1.27103	0.772836	0.845624	0.809148	0.956636	0.995121	1.03136	0.967706	1.01713	1.03205	1.22834	1.13181	1.23239	0.798627	0.831382	0.78402	0.671957	0.000266759
P28650	18	K	Adenylosuccinate synthetase isozyme 1 OS=Mus musculus OX=10090 GN=Adss1 PE=1 SV=2	Adss1	1	0.000158171	91.939	3	ASNDRPPGTGGVK(1)R	-0.68405	2	3868.3	0	0	0	4105	0	0.970313				1.02969		0.855845	0.910641	0.9106	1.11105	1.13765	1.07422	1.13375				0.905098		0.798323
P28650	158	K	Adenylosuccinate synthetase isozyme 1 OS=Mus musculus OX=10090 GN=Adss1 PE=1 SV=2	Adss1	1	3.6179e-09	133.76	2	QAQEGK(1)NIGTTK	1.2029	4	45155	0	42402	42681	44594	0	1.03311		0.97012	0.976503	1.02027		0.855845	0.910641	0.9106	1.11105	1.13765	1.07422	1.20712		1.06536	0.878905	0.896822		0.781404	0.151346
P28738	775	K	Kinesin heavy chain isoform 5C OS=Mus musculus OX=10090 GN=Kif5c PE=1 SV=3	Kif5c	1	0.0199972	69.716	2	LLLLNDK(1)REQAR	-14.871	1	0	70602	0	0	0	0		1
P32848	28	K	Parvalbumin alpha OS=Mus musculus OX=10090 GN=Pvalb PE=1 SV=3	Pvalb	1	2.48647e-23	181.87	2	AIGAFAAADSFDHK(1)K	-3.1846	11	190060	175440	188320	160740	192460	179930	1.04914	0.968435	1.03953	0.88729	1.06239	0.99322	1.05372	1.02307	1.03954	0.982981	0.971309	0.929387	0.995653	0.946599	0.999995	0.902653	1.09377	1.06868	1.04176	0.582686
P32848	29	K	Parvalbumin alpha OS=Mus musculus OX=10090 GN=Pvalb PE=1 SV=3	Pvalb	1	3.67317e-24	169.97	2	K(1)FFQMVGLK	-4.6248	15	1624000	1704200	1675800	1596600	1512300	1589200	1.00432	1.05392	1.03635	0.987374	0.935241	0.982798	1.05372	1.02307	1.03954	0.982981	0.971309	0.929387	0.953119	1.03015	0.996936	1.00447	0.962866	1.05747	1.01496	0.69943
P32848	37	K	Parvalbumin alpha OS=Mus musculus OX=10090 GN=Pvalb PE=1 SV=3	Pvalb	1	0.000884473	113.14	2	FFQMVGLK(1)K	-1.9724	12	641320	622050	619790	433810	407930	391980	1.23454	1.19745	1.1931	0.835085	0.785266	0.754562	1.05372	1.02307	1.03954	0.982981	0.971309	0.929387	1.17161	1.17045	1.14772	0.849544	0.808461	0.811893	0.707753	3.62941e-05
P32848	38	K	Parvalbumin alpha OS=Mus musculus OX=10090 GN=Pvalb PE=1 SV=3	Pvalb	0.86997	4.56447e-06	96.313	3	FFQMVGLK(0.052)K(0.87)K(0.078)NPDEVKK	-1.1935	1	12099	0	0	0	0	0	1						1.05372	1.02307	1.03954	0.982981	0.971309	0.929387	0.94902
P32848	55	K	Parvalbumin alpha OS=Mus musculus OX=10090 GN=Pvalb PE=1 SV=3	Pvalb	1	5.97515e-34	178.51	2	DK(1)SGFIEEDELGSILK	-0.34298	6	112450	106720	112490	69886	79692	67470	1.22962	1.16696	1.23005	0.764188	0.871414	0.737769	1.05372	1.02307	1.03954	0.982981	0.971309	0.929387	1.16693	1.14065	1.18327	0.777419	0.897154	0.793824	0.707105	0.00161976
P32848	81	K	Parvalbumin alpha OS=Mus musculus OX=10090 GN=Pvalb PE=1 SV=3	Pvalb	1	0.000125653	133.98	1	DLSAK(1)ETK	-5.1239	10	390340	349420	345570	211720	205610	218670	1.3606	1.21797	1.20455	0.737987	0.71669	0.762213	1.05372	1.02307	1.03954	0.982981	0.971309	0.929387	1.29124	1.1905	1.15873	0.750765	0.73786	0.820125	0.63419	0.000591511
P32848	84	K	Parvalbumin alpha OS=Mus musculus OX=10090 GN=Pvalb PE=1 SV=3	Pvalb	1	2.22252e-57	217.16	2	ETK(1)TLLAAGDKDGDGK	-7.1061	17	1265100	1096600	1006900	920940	711360	695440	1.33254	1.15506	1.06058	0.970033	0.749281	0.732512	1.05372	1.02307	1.03954	0.982981	0.971309	0.929387	1.26461	1.12901	1.02024	0.986829	0.771414	0.788168	0.745903	0.041993
P32848	92	K	Parvalbumin alpha OS=Mus musculus OX=10090 GN=Pvalb PE=1 SV=3	Pvalb	1	4.89208e-21	173.07	2	TLLAAGDK(1)DGDGK	-0.42058	6	1018300	931990	907160	608720	572600	570420	1.32557	1.21322	1.18089	0.7924	0.74538	0.742543	1.05372	1.02307	1.03954	0.982981	0.971309	0.929387	1.25799	1.18586	1.13598	0.806119	0.767398	0.79896	0.662734	0.000246051
P32848	46	K	Parvalbumin alpha OS=Mus musculus OX=10090 GN=Pvalb PE=1 SV=3	Pvalb	1	5.90137e-07	155.57	2	K(1)VFHILDK	-0.26539	12	2200000	2034300	2005400	1177400	1386600	1181900	1.3219	1.22234	1.20498	0.707459	0.83316	0.710163	1.05372	1.02307	1.03954	0.982981	0.971309	0.929387	1.25451	1.19478	1.15914	0.719708	0.85777	0.76412	0.648923	0.00152855
P32848	14	K	Parvalbumin alpha OS=Mus musculus OX=10090 GN=Pvalb PE=1 SV=3	Pvalb	1	2.83091e-54	208.35	2	K(1)AIGAFAAADSFDHK	-2.7304	25	1333700	1256900	1326300	945260	1058800	1027400	1.15167	1.08535	1.14528	0.816244	0.914288	0.887173	1.05372	1.02307	1.03954	0.982981	0.971309	0.929387	1.09296	1.06088	1.10172	0.830377	0.941294	0.954579	0.837416	0.0173168
P32848	53	K	Parvalbumin alpha OS=Mus musculus OX=10090 GN=Pvalb PE=1 SV=3	Pvalb	1	1.74474e-10	185.47	2	VFHILDK(1)DK	-1.6552	16	914660	852100	804680	477870	489480	452100	1.37512	1.28107	1.20978	0.718441	0.735896	0.679698	1.05372	1.02307	1.03954	0.982981	0.971309	0.929387	1.30502	1.25218	1.16376	0.73088	0.757633	0.73134	0.59658	0.000131284
P32848	13	K	Parvalbumin alpha OS=Mus musculus OX=10090 GN=Pvalb PE=1 SV=3	Pvalb	1	8.68601e-54	207.6	2	SMTDVLSAEDIK(1)K	-2.2198	15	144870	130990	122330	152690	150000	141330	1.03207	0.933188	0.871493	1.08778	1.06862	1.00685	1.05372	1.02307	1.03954	0.982981	0.971309	0.929387	0.979456	0.912147	0.838346	1.10661	1.10018	1.08335	1.2052	0.0142121
P35486	313	K	Pyruvate dehydrogenase E1 component subunit alpha, somatic form, mitochondrial OS=Mus musculus OX=10090 GN=Pdha1 PE=1 SV=1	Pdha1	1	0.000280328	144.47	2	SK(1)SDPIMLLK	-7.7501	3	0	0	0	99763	87588	92356				1.07001	0.939426	0.990565	0.897274	0.895446	0.912521	1.09312	1.10874	1.0929				0.978854	0.847294	0.906365
P38647	625	K	Stress-70 protein, mitochondrial OS=Mus musculus OX=10090 GN=Hspa9 PE=1 SV=3	Hspa9	1	6.5138e-10	100.07	2	ALLAGK(1)DSETGENIR	-0.49412	5	0	24085	12826	28734	26968	14152		1.12794	0.600665	1.34567	1.26296	0.662764	0.851622	0.916754	0.940231	1.06525	1.10412	1.12202		1.23037	0.638849	1.26324	1.14386	0.590688	1.06918	0.874416
P38647	600	K	Stress-70 protein, mitochondrial OS=Mus musculus OX=10090 GN=Hspa9 PE=1 SV=3	Hspa9	1	0.000254998	98.167	2	MEEFK(1)DQLPADECNK	-4.3696	6	32401	28537	28639	41134	42200	44163	0.895575	0.788772	0.791592	1.13696	1.16642	1.22068	0.851622	0.916754	0.940231	1.06525	1.10412	1.12202	1.05161	0.860397	0.841912	1.06731	1.05643	1.08793	1.16622	0.0899184
P42125	255	K	Enoyl-CoA delta isomerase 1, mitochondrial OS=Mus musculus OX=10090 GN=Eci1 PE=1 SV=2	Eci1	1	0.000378205	122.44	2	ATADNLIK(1)QR	-2.0279	5	0	23971	21872	27102	27063	27185		0.942308	0.859796	1.06539	1.06386	1.06865	0.864497	0.855973	0.866559	1.1447	1.1457	1.12258		1.10086	0.992195	0.930718	0.928565	0.951963	0.895419	0.276804
P42125	76	K	Enoyl-CoA delta isomerase 1, mitochondrial OS=Mus musculus OX=10090 GN=Eci1 PE=1 SV=2	Eci1	1	0.0181122	84.368	2	LENDK(1)SIR	0.33909	5	0	22609	21688	31384	31153	31599		0.816604	0.783339	1.13354	1.1252	1.14131	0.864497	0.855973	0.866559	1.1447	1.1457	1.12258		0.954007	0.903965	0.990259	0.982109	1.01669	1.07252	0.0622084
P43274	34	K	Histone H1.4 OS=Mus musculus OX=10090 GN=H1-4 PE=1 SV=2	H1-4	1	0.00649625	69.641	2	K(1)TSGPPVSELITK	-3.9668	1	0	15592	0	0	0	0		1
P43277	35	K	Histone H1.3 OS=Mus musculus OX=10090 GN=H1-3 PE=1 SV=2	H1-3	1	0.0141508	52.863	2	K(1)ASGPPVSELITK	-1.5121	2	0	17319	21034	0	0	0		0.903137	1.09686
P45376	306	K	Aldo-keto reductase family 1 member B1 OS=Mus musculus OX=10090 GN=Akr1b1 PE=1 SV=3	Akr1b1	1	0.0131473	58.916	2	VCALMSCAK(1)HK	0.034302	2	0	1976	0	0	2177.5	0		0.951487			1.04851		0.963118	0.931138	0.98374	1.06521	1.0262	1.03059		1.02185			1.02174		0.999893
P45591	22	K	Cofilin-2 OS=Mus musculus OX=10090 GN=Cfl2 PE=1 SV=1	Cfl2	1	0.00705644	81.099	2	K(1)SSTQEEIK	0.24457	1	8379.3	0	0	0	0	0	1						1.1169	1.21894	1.14419	0.881873	0.820702	0.8174	0.895334
P47738	370	K	Aldehyde dehydrogenase, mitochondrial OS=Mus musculus OX=10090 GN=Aldh2 PE=1 SV=1	Aldh2	1	0.000147691	112.73	2	TEQGPQVDETQFK(1)K	-0.14017	3	0	7320.4	0	7521.2	4210.1	0		1.15272		1.18434	0.662949		1.00855	1.04688	1.06056	0.939005	0.977756	0.967239		1.10109		1.26127	0.678031		0.880624
P47757	254	K	F-actin-capping protein subunit beta OS=Mus musculus OX=10090 GN=Capzb PE=1 SV=3	Capzb	1	0.00600865	81.099	2	SLDAIPDNHK(1)FK	0.64815	5	33520	45107	0	33981	33598	26415	0.970913	1.30653		0.984266	0.973172	0.765115	0.954974	0.927372	0.911822	1.06101	1.0815	1.06332	1.01669	1.40886		0.927666	0.899839	0.719551	0.700064	0.116212
P47857	678	K	ATP-dependent 6-phosphofructokinase, muscle type OS=Mus musculus OX=10090 GN=Pfkm PE=1 SV=3	Pfkm	1	0.001178	121.67	2	NFATK(1)MGAK	0.87775	6	785990	785730	708930	1021300	910880	886630	0.924792	0.924486	0.834124	1.20166	1.07174	1.0432	0.846645	0.865283	0.87529	1.10067	1.15322	1.15889	1.0923	1.06842	0.952968	1.09175	0.92934	0.900177	0.938201	0.420315
P48962	263	K	ADP/ATP translocase 1 OS=Mus musculus OX=10090 GN=Slc25a4 PE=1 SV=4	Slc25a4	1	5.73997e-09	131.54	2	IAK(1)DEGANAFFK	-0.70895	6	144350	134720	144020	171040	188830	193180	0.88727	0.828078	0.885242	1.05132	1.16067	1.18741	0.799246	0.793741	0.825814	1.22966	1.17024	1.18131	1.11013	1.04326	1.07196	0.854975	0.991828	1.00517	0.884234	0.0844496
P48962	63	K	ADP/ATP translocase 1 OS=Mus musculus OX=10090 GN=Slc25a4 PE=1 SV=4	Slc25a4	1	0.00129836	64.266	2	IPK(1)EQGFLSFWR	-5.3941	6	16776	16440	15403	31912	28898	32770	0.707853	0.693676	0.64992	1.34651	1.21933	1.38271	0.799246	0.793741	0.825814	1.22966	1.17024	1.18131	0.885651	0.873932	0.787006	1.09503	1.04195	1.17049	1.29879	0.00650597
P48962	147	K	ADP/ATP translocase 1 OS=Mus musculus OX=10090 GN=Slc25a4 PE=1 SV=4	Slc25a4	1	6.69313e-39	228.13	2	LAADVGK(1)GSSQR	2.8683	8	1044700	1019800	985730	1410300	1396700	1438300	0.859184	0.838705	0.810685	1.15986	1.14868	1.18289	0.799246	0.793741	0.825814	1.22966	1.17024	1.18131	1.07499	1.05665	0.981681	0.943241	0.981576	1.00134	0.939882	0.134983
P48962	43	K	ADP/ATP translocase 1 OS=Mus musculus OX=10090 GN=Slc25a4 PE=1 SV=4	Slc25a4	1	8.68884e-45	153.18	2	LLLQVQHASK(1)QISAEK	-4.2964	4	63301	46411	0	81507	88787	0	0.904281	0.663		1.16436	1.26836		0.799246	0.793741	0.825814	1.22966	1.17024	1.18131	1.13142	0.835285		0.9469	1.08385		1.03256	0.835742
P48962	33	K	ADP/ATP translocase 1 OS=Mus musculus OX=10090 GN=Slc25a4 PE=1 SV=4	Slc25a4	1	8.06751e-06	145.75	2	VK(1)LLLQVQHASK	-0.12031	6	11406	8064.2	10143	20671	32397	16326	0.691222	0.488704	0.614683	1.2527	1.96331	0.989383	0.799246	0.793741	0.825814	1.22966	1.17024	1.18131	0.864843	0.615697	0.744336	1.01874	1.6777	0.837532	1.58839	0.134935
P49312	3	K	Heterogeneous nuclear ribonucleoprotein A1 OS=Mus musculus OX=10090 GN=Hnrnpa1 PE=1 SV=2	Hnrnpa1	0.999965	0.00366212	55.578	2	SK(1)SESPKEPEQLR	-6.9527	5	8822.3	6445.8	0	8475.6	5214.5	4899.1	1.30287	0.951907		1.25167	0.77007	0.723492	1.3088	1.33346	1.35319	0.629669	0.691208	0.683663	0.995462	0.71386		1.98781	1.11409	1.05826	1.62254	0.213519
P49312	298	K	Heterogeneous nuclear ribonucleoprotein A1 OS=Mus musculus OX=10090 GN=Hnrnpa1 PE=1 SV=2	Hnrnpa1	1	1.38365e-08	130.99	2	SSGPYGGGGQYFAK(1)PR	-1.4123	5	30309	23160	20459	14815	0	15094	1.45945	1.11521	0.98515	0.713378		0.726812	1.3088	1.33346	1.35319	0.629669	0.691208	0.683663	1.1151	0.836325	0.728019	1.13294		1.06312	1.22939	0.26825
P49710	123	K	Hematopoietic lineage cell-specific protein OS=Mus musculus OX=10090 GN=Hcls1 PE=1 SV=2	Hcls1	0.999009	0.00960101	42.218	3	GFGGK(0.999)YGVERDRADK(0.001)SAVGFDYK	5.4692	2	0	638890	0	0	0	467590		1.15482				0.845185	1.01404	0.98596						1.17126
P50544	52	K	Very long-chain specific acyl-CoA dehydrogenase, mitochondrial OS=Mus musculus OX=10090 GN=Acadvl PE=1 SV=3	Acadvl	1	5.29995e-10	108.41	2	EATQAVLDK(1)PETLSSDASTR	-2.9808	4	49216	0	0	65857	62033	44662	0.887702			1.18785	1.11888	0.805563	0.76772	0.772912	0.799323	1.23687	1.18743	1.23574	1.15628			0.960371	0.942268	0.651886	0.736418
P50544	122	K	Very long-chain specific acyl-CoA dehydrogenase, mitochondrial OS=Mus musculus OX=10090 GN=Acadvl PE=1 SV=3	Acadvl	1	7.69596e-05	76.563	2	FFEEVNDPAK(1)NDALEK	-6.3185	1	0	0	0	0	26538	0					1		0.76772	0.772912	0.799323	1.23687	1.18743	1.23574					0.842152
P50544	269	K	Very long-chain specific acyl-CoA dehydrogenase, mitochondrial OS=Mus musculus OX=10090 GN=Acadvl PE=1 SV=3	Acadvl	1	0.0235325	76.255	2	TPIK(1)DAATGAVK	1.1481	2	0	0	0	17897	14105	0				1.11849	0.881507		0.76772	0.772912	0.799323	1.23687	1.18743	1.23574				0.904293	0.742363
P51174	322	K	Long-chain specific acyl-CoA dehydrogenase, mitochondrial OS=Mus musculus OX=10090 GN=Acadl PE=1 SV=2	Acadl	1	0.00014635	98.865	3	AFGK(1)TVAHIQTVQHK	-3.5591	4	13872	0	0	24304	0	0	0.726739			1.27326			0.841528	0.853543	0.850103	1.15031	1.15126	1.15325	0.863595			1.10688			1.28171
P51174	81	K	Long-chain specific acyl-CoA dehydrogenase, mitochondrial OS=Mus musculus OX=10090 GN=Acadl PE=1 SV=2	Acadl	1	1.12389e-22	117.9	3	FFQEEVIPHHTEWEK(1)AGEVSR	-0.94002	6	161800	155170	165840	178390	170420	168270	0.970907	0.931122	0.995149	1.07046	1.02263	1.00973	0.841528	0.853543	0.850103	1.15031	1.15126	1.15325	1.15374	1.09089	1.17062	0.93058	0.888269	0.875553	0.788931	0.00111243
P51667	165	K	Myosin regulatory light chain 2, ventricular/cardiac muscle isoform OS=Mus musculus OX=10090 GN=Myl2 PE=1 SV=3	Myl2	1	0.0175265	42.446	2	NLVHIITHGEEK(1)D	1.5817	1	0	0	19151	0	0	0			1				0.939815	0.998266	1.01553	1.01284	0.963521	1.07002			0.984705
P51667	62	K	Myosin regulatory light chain 2, ventricular/cardiac muscle isoform OS=Mus musculus OX=10090 GN=Myl2 PE=1 SV=3	Myl2	1	0.00123595	90.689	2	VNVK(1)NEEIDEMIK	-2.0669	3	0	18245	0	0	9135.5	6176.6		1.6311			0.816712	0.552187	0.939815	0.998266	1.01553	1.01284	0.963521	1.07002		1.63393			0.847633	0.516053	0.417302
P51881	147	K	ADP/ATP translocase 2 OS=Mus musculus OX=10090 GN=Slc25a5 PE=1 SV=3	Slc25a5	1	0.027856	62.705	2	LAADVGK(1)AGAER	0.36128	1	0	0	0	0	0	15563						1	1.04844	0.939024	0.905781	1.10845	0.97236	1.02594						0.974716
P52480	322	K	Pyruvate kinase PKM OS=Mus musculus OX=10090 GN=Pkm PE=1 SV=4	Pkm	1	1.85417e-05	71.912	2	AGK(1)PVICATQMLESMIK	1.7074	6	21625	20496	20917	53259	45791	51191	0.608358	0.576597	0.58844	1.49829	1.2882	1.44011	0.905425	0.878847	0.885967	1.12609	1.10656	1.09711	0.671903	0.656084	0.664179	1.33053	1.16415	1.31264	1.91114	0.000114474
P52480	135	K	Pyruvate kinase PKM OS=Mus musculus OX=10090 GN=Pkm PE=1 SV=4	Pkm	1	0.000332043	120.33	2	GSGTAEVELK(1)K	3.2297	5	30894	26583	27769	31636	26592	0	1.07664	0.926405	0.967736	1.1025	0.926718		0.905425	0.878847	0.885967	1.12609	1.10656	1.09711	1.1891	1.05411	1.09229	0.979052	0.837477		0.816905	0.0709655
P52480	270	K	Pyruvate kinase PKM OS=Mus musculus OX=10090 GN=Pkm PE=1 SV=4	Pkm	1	0.00203502	76.255	2	IISK(1)IENHEGVR	1.2243	6	16459	11622	11374	18439	13350	11542	1.19288	0.842316	0.824342	1.33639	0.967555	0.836518	0.905425	0.878847	0.885967	1.12609	1.10656	1.09711	1.31748	0.958434	0.930443	1.18675	0.874381	0.762472	0.880625	0.48562
P52480	247	K	Pyruvate kinase PKM OS=Mus musculus OX=10090 GN=Pkm PE=1 SV=4	Pkm	1	0.0072899	86.205	2	K(1)AADVHEVR	-1.0179	1	0	0	0	0	9586.3	0					1		0.905425	0.878847	0.885967	1.12609	1.10656	1.09711					0.903702
P52480	505	K	Pyruvate kinase PKM OS=Mus musculus OX=10090 GN=Pkm PE=1 SV=4	Pkm	1	0.000793962	78.864	2	K(1)GDVVIVLTGWR	-5.9627	6	19762	22174	22148	24318	24290	23123	0.873041	0.979597	0.978449	1.07431	1.07308	1.02152	0.905425	0.878847	0.885967	1.12609	1.10656	1.09711	0.964233	1.11464	1.10438	0.954023	0.969742	0.9311	0.896838	0.0914725
P52480	166	K	Pyruvate kinase PKM OS=Mus musculus OX=10090 GN=Pkm PE=1 SV=4	Pkm	1	0.00300854	77.358	2	NICK(1)VVEVGSK	-1.5136	6	76028	77744	68898	72196	78747	67265	1.03468	1.05803	0.937647	0.98253	1.07168	0.915423	0.905425	0.878847	0.885967	1.12609	1.10656	1.09711	1.14276	1.20389	1.05833	0.872516	0.968483	0.834393	0.785729	0.0139634
P52480	115	K	Pyruvate kinase PKM OS=Mus musculus OX=10090 GN=Pkm PE=1 SV=4	Pkm	1	0.00364598	73.655	2	PVAVALDTK(1)GPEIR	-1.7873	5	15158	0	14967	19327	16810	15934	0.922064		0.910446	1.17567	1.02256	0.969269	0.905425	0.878847	0.885967	1.12609	1.10656	1.09711	1.01838		1.02763	1.04403	0.924085	0.883472	0.929154	0.323645
P52503	100	K	NADH dehydrogenase [ubiquinone] iron-sulfur protein 6, mitochondrial OS=Mus musculus OX=10090 GN=Ndufs6 PE=1 SV=2	Ndufs6	1	3.28509e-07	99.589	2	ETK(1)TGTCGYCGLQFK	-2.9221	6	18438	17641	19203	12578	9584.9	12236	1.23357	1.18025	1.28476	0.841517	0.641267	0.818636	1.0187	1.11878	1.06313	0.909736	0.934187	0.955471	1.21093	1.05495	1.20847	0.925012	0.686444	0.856788	0.71042	0.025757
P54071	272	K	Isocitrate dehydrogenase [NADP], mitochondrial OS=Mus musculus OX=10090 GN=Idh2 PE=1 SV=3	Idh2	1	0.000313222	125.17	2	DIFQEIFDK(1)HYK	-0.69855	6	20476	14201	16340	18178	17504	16118	1.1949	0.828715	0.953539	1.0608	1.02147	0.940584	0.794855	0.825433	0.803791	1.21735	1.2007	1.15788	1.50329	1.00398	1.1863	0.8714	0.850727	0.812336	0.686182	0.0378656
P54071	155	K	Isocitrate dehydrogenase [NADP], mitochondrial OS=Mus musculus OX=10090 GN=Idh2 PE=1 SV=3	Idh2	1	0.0012844	125.98	2	EPIICK(1)NIPR	0.74937	4	8855.3	6768.6	0	0	34069	32227	0.432388	0.330498			1.66353	1.57359	0.794855	0.825433	0.803791	1.21735	1.2007	1.15788	0.543984	0.400394			1.38547	1.35903	2.90614	0.0887781
P54071	180	K	Isocitrate dehydrogenase [NADP], mitochondrial OS=Mus musculus OX=10090 GN=Idh2 PE=1 SV=3	Idh2	1	1.19939e-05	79.795	3	HAHGDQYK(1)ATDFVVDR	-0.12548	3	8869.2	10547	0	0	0	19449	0.684612	0.814122				1.50127	0.794855	0.825433	0.803791	1.21735	1.2007	1.15788	0.861305	0.986296				1.29657	1.40352
P54071	282	K	Isocitrate dehydrogenase [NADP], mitochondrial OS=Mus musculus OX=10090 GN=Idh2 PE=1 SV=3	Idh2	1	0.00822074	88.921	2	NK(1)IWYEHR	0.097866	6	53934	47593	48929	76058	70657	68444	0.885095	0.781035	0.802959	1.24817	1.15953	1.12321	0.794855	0.825433	0.803791	1.21735	1.2007	1.15788	1.11353	0.946212	0.998966	1.02531	0.965716	0.970065	0.968087	0.586255
P54227	9	K	Stathmin OS=Mus musculus OX=10090 GN=Stmn1 PE=1 SV=2	Stmn1	0.999924	1.33548e-21	148.76	2	ASSDIQVK(1)ELEKR	-5.5045	6	11152	10171	7853.2	13260	10162	7661.5	1.11039	1.01272	0.781936	1.32029	1.01182	0.762848
P56375	75	K	Acylphosphatase-2 OS=Mus musculus OX=10090 GN=Acyp2 PE=1 SV=2	Acyp2	1	0.0165624	103.87	2	SWLSK(1)VGSPSSR	-1.3774	2	0	25658	32922	0	0	0		0.875999	1.124				1.06005	1.10784	1.25127	0.920108	0.863223	0.797501		0.790724	0.898287
P56382	37	K	ATP synthase subunit epsilon, mitochondrial OS=Mus musculus OX=10090 GN=Atp5f1e PE=1 SV=2	Atp5f1e	1	0.00267318	108.4	2	ANAEK(1)TSGSSIK	5.5238	1	0	0	0	0	25161	0					1
P56382	21	K	ATP synthase subunit epsilon, mitochondrial OS=Mus musculus OX=10090 GN=Atp5f1e PE=1 SV=2	Atp5f1e	1	0.0114416	72.038	2	FSQICAK(1)AVR	-1.6907	2	0	0	0	9678.8	0	13684				0.828565		1.17143
P56480	522	K	ATP synthase subunit beta, mitochondrial OS=Mus musculus OX=10090 GN=Atp5f1b PE=1 SV=2	Atp5f1b	1	0.00117995	115.86	2	ADK(1)LAEEHGS	1.9494	6	145050	130240	135000	183610	181140	177690	0.91348	0.820211	0.850188	1.15632	1.14076	1.11904	0.827628	0.826842	0.804982	1.19969	1.17825	1.16261	1.10373	0.991981	1.05616	0.963852	0.968182	0.962523	0.918361	0.0532868
P56480	124	K	ATP synthase subunit beta, mitochondrial OS=Mus musculus OX=10090 GN=Atp5f1b PE=1 SV=2	Atp5f1b	1	1.06528e-05	136.94	2	GQK(1)VLDSGAPIK	-1.6059	6	208340	234070	201200	252120	250640	271990	0.881328	0.990172	0.851124	1.06653	1.06027	1.15058	0.827628	0.826842	0.804982	1.19969	1.17825	1.16261	1.06488	1.19753	1.05732	0.889006	0.899863	0.989656	0.836971	0.0281447
P56480	133	K	ATP synthase subunit beta, mitochondrial OS=Mus musculus OX=10090 GN=Atp5f1b PE=1 SV=2	Atp5f1b	1	0.000791858	66.509	2	VLDSGAPIK(1)IPVGPETLGR	-4.1535	1	0	0	0	0	0	50152						1	0.827628	0.826842	0.804982	1.19969	1.17825	1.16261						0.860135
P58252	239	K	Elongation factor 2 OS=Mus musculus OX=10090 GN=Eef2 PE=1 SV=2	Eef2	1	0.000885692	106.47	2	FAAK(1)GEGQLSAAER	-1.088	6	59221	58203	51353	52623	49169	44426	1.12804	1.10865	0.978168	1.00236	0.936567	0.846223	0.909557	0.924018	0.925756	1.05125	1.10701	1.0824	1.24021	1.19981	1.05661	0.953489	0.84603	0.781801	0.738231	0.0157588
P58252	275	K	Elongation factor 2 OS=Mus musculus OX=10090 GN=Eef2 PE=1 SV=2	Eef2	1	8.12928e-05	123.42	2	FSK(1)SANSPDGK	1.8838	6	20650	24456	23444	15631	15251	19210	1.04432	1.2368	1.18562	0.790496	0.771278	0.971494	0.909557	0.924018	0.925756	1.05125	1.10701	1.0824	1.14816	1.3385	1.2807	0.751956	0.696719	0.897536	0.622773	0.00555566
P58252	439	K	Elongation factor 2 OS=Mus musculus OX=10090 GN=Eef2 PE=1 SV=2	Eef2	1	0.00458507	94.66	2	K(1)EDLYLKPIQR	0.98893	3	11288	9926.5	10055	0	0	0	1.08297	0.95235	0.964678				0.909557	0.924018	0.925756	1.05125	1.10701	1.0824	1.19066	1.03066	1.04204
P58252	512	K	Elongation factor 2 OS=Mus musculus OX=10090 GN=Eef2 PE=1 SV=2	Eef2	1	0.00196975	80.623	2	VAVEAK(1)NPADLPK	1.1579	6	18685	19581	17902	16778	17318	16819	1.04694	1.09715	1.00307	0.940093	0.97035	0.94239	0.909557	0.924018	0.925756	1.05125	1.10701	1.0824	1.15105	1.18737	1.08352	0.89426	0.876547	0.870648	0.771919	0.000773267
P58771	189	K	Tropomyosin alpha-1 chain OS=Mus musculus OX=10090 GN=Tpm1 PE=1 SV=1	Tpm1	1	3.61786e-106	273.81	2	AELSEGK(1)CAELEEELK	-0.88751	12	631790	664830	595690	1469000	1387100	1456200	0.610955	0.642906	0.576046	1.42056	1.34136	1.40818	0.511951	0.534799	0.600676	1.41533	1.45427	1.48297	1.19339	1.20214	0.958997	1.00369	0.922357	0.949566	0.857234	0.128742
P58771	140	K	Tropomyosin alpha-1 chain OS=Mus musculus OX=10090 GN=Tpm1 PE=1 SV=1	Tpm1	0.999962	2.55471e-07	128.57	2	AQKDEEK(1)MEIQEIQLK	-2.6005	9	24438	25965	21589	68803	70383	72369	0.517121	0.549433	0.456834	1.45591	1.48934	1.53137	0.511951	0.534799	0.600676	1.41533	1.45427	1.48297	1.0101	1.02736	0.760534	1.02867	1.02411	1.03263	1.10272	0.334523
P58771	152	K	Tropomyosin alpha-1 chain OS=Mus musculus OX=10090 GN=Tpm1 PE=1 SV=1	Tpm1	1	3.21098e-20	169.81	2	EAK(1)HIAEDADR	0.4442	6	92149	88586	88451	222480	219940	230740	0.586721	0.564035	0.563175	1.41655	1.40038	1.46914	0.511951	0.534799	0.600676	1.41533	1.45427	1.48297	1.14605	1.05467	0.93757	1.00086	0.962941	0.990674	0.94143	0.390587
P58771	128	K	Tropomyosin alpha-1 chain OS=Mus musculus OX=10090 GN=Tpm1 PE=1 SV=1	Tpm1	1	0.00840731	84.368	2	GMK(1)VIESR	0.51389	3	0	0	0	44442	43923	38087				1.05436	1.04205	0.903592	0.511951	0.534799	0.600676	1.41533	1.45427	1.48297				0.744957	0.716543	0.609312
P58771	168	K	Tropomyosin alpha-1 chain OS=Mus musculus OX=10090 GN=Tpm1 PE=1 SV=1	Tpm1	1	1.18858e-06	126.29	2	K(1)LVIIESDLER	2.5918	4	0	8364.7	0	84255	79347	89848		0.127796		1.28725	1.21226	1.3727	0.511951	0.534799	0.600676	1.41533	1.45427	1.48297		0.23896		0.909502	0.833587	0.925639	3.72269
P58771	251	K	Tropomyosin alpha-1 chain OS=Mus musculus OX=10090 GN=Tpm1 PE=1 SV=1	Tpm1	1	1.44336e-06	97.949	2	LEK(1)SIDDLEDELYAQK	-4.4576	3	0	0	0	47995	51764	43051				1.00823	1.0874	0.904369	0.511951	0.534799	0.600676	1.41533	1.45427	1.48297				0.712362	0.74773	0.609836
P58771	48	K	Tropomyosin alpha-1 chain OS=Mus musculus OX=10090 GN=Tpm1 PE=1 SV=1	Tpm1	1	6.76548e-79	249.22	2	QLEDELVSLQK(1)K	1.4236	6	45796	46043	47058	144340	144490	159540	0.467889	0.470413	0.480783	1.4747	1.47623	1.62999	0.511951	0.534799	0.600676	1.41533	1.45427	1.48297	0.913934	0.879607	0.800404	1.04194	1.0151	1.09914	1.21675	0.0126344
P58771	213	K	Tropomyosin alpha-1 chain OS=Mus musculus OX=10090 GN=Tpm1 PE=1 SV=1	Tpm1	1	5.88541e-66	253.88	2	SLEAQAEK(1)YSQK	-0.10084	6	440670	421820	391100	1074900	985590	930420	0.622928	0.596282	0.552857	1.51947	1.39322	1.31524	0.511951	0.534799	0.600676	1.41533	1.45427	1.48297	1.21677	1.11496	0.920391	1.07358	0.958022	0.886892	0.89741	0.351665
P58771	205	K	Tropomyosin alpha-1 chain OS=Mus musculus OX=10090 GN=Tpm1 PE=1 SV=1	Tpm1	1	1.59394e-15	162.23	2	TVTNNLK(1)SLEAQAEK	-3.9376	3	0	0	0	198720	208850	224620				0.943008	0.991079	1.06591	0.511951	0.534799	0.600676	1.41533	1.45427	1.48297				0.666281	0.681495	0.718769
P68134	63	K	Actin, alpha skeletal muscle OS=Mus musculus OX=10090 GN=Acta1 PE=1 SV=1	Acta1	1	5.4102e-51	215.84	2	DSYVGDEAQSK(1)R	1.2903	24	456680	440170	424470	448700	432380	303700	1.09336	1.05384	1.01625	1.07426	1.03519	0.727106	0.957708	0.930909	0.97027	1.0559	1.0305	1.05471	1.14165	1.13205	1.04739	1.01739	1.00455	0.689387	0.816397	0.170867
P68134	52	K	Actin, alpha skeletal muscle OS=Mus musculus OX=10090 GN=Acta1 PE=1 SV=1	Acta1	1	6.75032e-162	295.61	3	HQGVMVGMGQK(1)DSYVGDEAQSK	1.6553	41	490900	519090	547790	587120	553630	564700	0.902603	0.954435	1.0072	1.07952	1.01794	1.0383	0.957708	0.930909	0.97027	1.0559	1.0305	1.05471	0.942461	1.02527	1.03807	1.02237	0.987816	0.984434	0.996281	0.932142
P68134	330	K	Actin, alpha skeletal muscle OS=Mus musculus OX=10090 GN=Acta1 PE=1 SV=1	Acta1	1	0.00226421	99.305	2	IK(1)IIAPPER	-0.80058	6	473650	398480	440370	462570	478490	427980	1.0598	0.891607	0.985337	1.03501	1.07063	0.957614	0.957708	0.930909	0.97027	1.0559	1.0305	1.05471	1.1066	0.957781	1.01553	0.980215	1.03895	0.907937	0.950384	0.426678
P68134	317	K	Actin, alpha skeletal muscle OS=Mus musculus OX=10090 GN=Acta1 PE=1 SV=1	Acta1	1	6.72719e-41	195.09	2	MQK(1)EITALAPSTMK	-0.20026	16	263860	219590	282790	355490	324320	356180	0.878445	0.731061	0.941467	1.1835	1.07973	1.1858	0.957708	0.930909	0.97027	1.0559	1.0305	1.05471	0.917237	0.785319	0.970314	1.12084	1.04777	1.12428	1.23197	0.0345062
P60840	114	K	Alpha-endosulfine OS=Mus musculus OX=10090 GN=Ensa PE=1 SV=1	Ensa	1	2.72338e-22	183.08	2	SSLVTSK(1)LAGGQVE	-2.2069	12	77314	71196	69595	72721	78624	73946	1.04621	0.963419	0.941754	0.984055	1.06393	1.00063
P60867	8	K	40S ribosomal protein S20 OS=Mus musculus OX=10090 GN=Rps20 PE=1 SV=1	Rps20	1	0.00886779	46.358	2	DTGK(1)TPVEPEVAIHR	-3.4156	1	0	8887.7	0	0	0	0		1					1.14693	1.10448	1.13273	0.913006	0.855141	0.847712		0.905402
P61089	92	K	Ubiquitin-conjugating enzyme E2 N OS=Mus musculus OX=10090 GN=Ube2n PE=1 SV=1	Ube2n	1	0.00685161	60.892	2	ICLDILK(1)DK	-2.1145	1	0	0	0	0	13316	0					1		0.990356	1.01467	0.97517	1.01492	0.994572	1.01031					1.00546
P61089	10	K	Ubiquitin-conjugating enzyme E2 N OS=Mus musculus OX=10090 GN=Ube2n PE=1 SV=1	Ube2n	1	0.0175895	76.833	2	IIK(1)ETQR	5.8967	3	0	42255	0	22377	33878	0		1.28682		0.681464	1.03171		0.990356	1.01467	0.97517	1.01492	0.994572	1.01031		1.26822		0.671445	1.03734		0.673697
P61979	405	K	Heterogeneous nuclear ribonucleoprotein K OS=Mus musculus OX=10090 GN=Hnrnpk PE=1 SV=1	Hnrnpk	1	0.00232664	94.804	2	DLAGSIIGK(1)GGQR	-5.4001	3	38635	37253	0	0	0	10151	1.34712	1.29893				0.353944	1.12936	1.09031	1.16415	0.882551	0.881652	0.851981	1.19282	1.19134				0.415437	0.348497
P61982	69	K	14-3-3 protein gamma OS=Mus musculus OX=10090 GN=Ywhag PE=1 SV=2	Ywhag	1	7.53413e-125	273.07	2	VISSIEQK(1)TSADGNEK	-2.8784	5	22925	21632	14199	24354	0	14702	1.17189	1.10579	0.725831	1.24494		0.751544	0.768791	0.83867	1.09895	0.744085	1.22125	1.32825	1.52433	1.31851	0.660478	1.67312		0.565814	0.958633	0.831011
P62141	25	K	Serine/threonine-protein phosphatase PP1-beta catalytic subunit OS=Mus musculus OX=10090 GN=Ppp1cb PE=1 SV=3	Ppp1cb	1	2.01243e-06	142.51	2	PGK(1)IVQMTEAEVR	-1.6447	6	195360	176740	186810	172090	204160	179140	1.05192	0.951665	1.00589	0.926627	1.09931	0.964588	0.890559	0.933235	0.930678	1.08178	1.05656	1.10719	1.1812	1.01975	1.08081	0.856578	1.04046	0.871205	0.843524	0.0845071
P62259	69	K	14-3-3 protein epsilon OS=Mus musculus OX=10090 GN=Ywhae PE=1 SV=1	Ywhae	1	4.69952e-09	172.1	2	IISSIEQK(1)EENK	-1.8818	6	60511	53619	45992	50896	45189	45224	1.20447	1.06729	0.915473	1.01309	0.899489	0.900186	0.974934	0.945865	0.928423	1.04713	1.0698	1.03384	1.23544	1.12837	0.986052	0.967485	0.840798	0.870721	0.799734	0.0470184
P62259	142	K	14-3-3 protein epsilon OS=Mus musculus OX=10090 GN=Ywhae PE=1 SV=1	Ywhae	1	2.43912e-09	136.06	2	K(1)EAAENSLVAYK	-2.1974	4	19734	0	0	17801	17488	12587	1.16752			1.05316	1.03464	0.744683	0.974934	0.945865	0.928423	1.04713	1.0698	1.03384	1.19754			1.00575	0.96713	0.720308	0.749647
P62631	219	K	Elongation factor 1-alpha 2 OS=Mus musculus OX=10090 GN=Eef1a2 PE=1 SV=1	Eef1a2	1	0.00106448	50.621	3	K(1)EGNASGVSLLEALDTILPPTRPTDK	-6.5945	2	0	0	0	49168	0	52209				0.970003		1.03	0.944439	0.955438	0.974074	1.05124	1.03855	1.03625				0.922722		0.993962
P62631	439	K	Elongation factor 1-alpha 2 OS=Mus musculus OX=10090 GN=Eef1a2 PE=1 SV=1	Eef1a2	1	0.0140327	88.734	2	QTVAVGVIK(1)NVEK	-0.29061	4	0	0	15489	8201.7	16425	12986			1.16674	0.617811	1.23725	0.978198	0.944439	0.955438	0.974074	1.05124	1.03855	1.03625			1.1978	0.587697	1.19132	0.943975	0.757778
P68134	70	K	Actin, alpha skeletal muscle OS=Mus musculus OX=10090 GN=Acta1 PE=1 SV=1	Acta1	1	5.55071e-05	66.913	3	GILTLK(1)YPIEHGIITNWDDMEK	-5.4421	5	241870	224250	188950	147660	0	141400	1.28091	1.1876	1.00066	0.78199		0.748838	0.957708	0.930909	0.97027	1.0559	1.0305	1.05471	1.33748	1.27574	1.03132	0.74059		0.709991	0.597022	0.0164225
P68134	115	K	Actin, alpha skeletal muscle OS=Mus musculus OX=10090 GN=Acta1 PE=1 SV=1	Acta1	1	8.35648e-17	153.18	3	VAPEEHPTLLTEAPLNPK(1)ANR	-0.42747	6	472430	545150	515430	457890	453750	489370	0.966108	1.11482	1.05404	0.936374	0.927908	1.00075	0.957708	0.930909	0.97027	1.0559	1.0305	1.05471	1.00877	1.19756	1.08634	0.886801	0.900446	0.948835	0.830962	0.0270744
P63017	601	K	Heat shock cognate 71 kDa protein OS=Mus musculus OX=10090 GN=Hspa8 PE=1 SV=1	Hspa8	1	0.0154001	75.474	2	ELEK(1)VCNPIITK	-1.2688	2	0	0	0	22022	25329	0				0.93016	1.06984		1.01916	1.02558	1.04633	0.94196	0.973766	0.993214				0.987473	1.09866
P63038	133	K	60 kDa heat shock protein, mitochondrial OS=Mus musculus OX=10090 GN=Hspd1 PE=1 SV=1	Hspd1	1	0.000199	139.78	2	ISK(1)GANPVEIR	-1.4569	7	88741	89373	86862	88269	87027	88746	1.00648	1.01365	0.985169	1.00113	0.98704	1.00654	0.983714	0.982467	0.971762	1.0979	1.00056	0.963593	1.02314	1.03174	1.0138	0.911853	0.986487	1.04457	0.959015	0.336162
P63038	292	K	60 kDa heat shock protein, mitochondrial OS=Mus musculus OX=10090 GN=Hspd1 PE=1 SV=1	Hspd1	1	0.0132877	76.605	2	LK(1)VGLQVVAVK	-1.2958	2	0	0	0	44038	41480	0				1.02991	0.970088		0.983714	0.982467	0.971762	1.0979	1.00056	0.963593				0.938071	0.969545
P68037	138	K	Ubiquitin-conjugating enzyme E2 L3 OS=Mus musculus OX=10090 GN=Ube2l3 PE=1 SV=1	Ube2l3	1	0.00564548	97.277	2	FCK(1)NAEEFTK	0.54189	4	14596	16679	16070	0	9438.3	0	1.02819	1.17492	1.13202		0.664864		1.01143	1.02301	1.05317	0.958602	0.995397	0.958381	1.01657	1.14849	1.07487		0.667939		0.618476
P68134	293	K	Actin, alpha skeletal muscle OS=Mus musculus OX=10090 GN=Acta1 PE=1 SV=1	Acta1	1	0.00204521	62.304	2	K(1)DLYANNVMSGGTTMYPGIADR	4.2753	3	0	0	0	36298	66450	26487				0.842605	1.54254	0.614857	0.957708	0.930909	0.97027	1.0559	1.0305	1.05471				0.797996	1.49689	0.58296
P84244	80	K	Histone H3.3 OS=Mus musculus OX=10090 GN=H3-3b PE=1 SV=2	H3-3b	1	8.97947e-10	178.95	2	EIAQDFK(1)TDLR	-1.5368	6	105550	105660	118040	103500	106810	107890	0.978145	0.979164	1.09389	0.959147	0.989822	0.99983
P84244	24	K	Histone H3.3 OS=Mus musculus OX=10090 GN=H3-3b PE=1 SV=2	H3-3b	1	0.0175236	89.123	2	QLATK(1)AAR	-4.4203	2	0	0	51533	27765	0	0			1.29973	0.70027
P84244	57	K	Histone H3.3 OS=Mus musculus OX=10090 GN=H3-3b PE=1 SV=2	H3-3b	1	0.00364432	83.623	2	YQK(1)STELLIR	-1.0309	6	20273	17873	25714	14277	18392	14920	1.09142	0.962216	1.38435	0.768621	0.990157	0.803237
P70402	369	K	Myosin-binding protein H OS=Mus musculus OX=10090 GN=Mybph PE=2 SV=2	Mybph	1	8.97889e-30	159.44	2	ELAHIHK(1)ADITAK	3.3752	6	25292	17957	15448	23627	13059	18218	1.33583	0.948425	0.815908	1.24789	0.68973	0.96221	0.801087	0.789861	0.785789	1.25927	1.19706	1.16693	1.66752	1.20075	1.03833	0.990966	0.576185	0.824566	0.612224	0.0798812
P70402	449	K	Myosin-binding protein H OS=Mus musculus OX=10090 GN=Mybph PE=2 SV=2	Mybph	1	0.0132487	50.314	2	K(1)PSPFDSGVYTCK	1.1552	2	0	0	0	11275	0	9931.3				1.06336		0.936637	0.801087	0.789861	0.785789	1.25927	1.19706	1.16693				0.844428		0.802651
P70402	425	K	Myosin-binding protein H OS=Mus musculus OX=10090 GN=Mybph PE=2 SV=2	Mybph	1	0.00771198	74.424	2	NK(1)MDIQGDPK	-0.62299	6	21070	15819	15806	17963	13979	16980	1.24408	0.934037	0.933269	1.06063	0.825393	1.00259	0.801087	0.789861	0.785789	1.25927	1.19706	1.16693	1.55299	1.18253	1.18768	0.842257	0.689516	0.859168	0.609435	0.0126162
P70402	4	K	Myosin-binding protein H OS=Mus musculus OX=10090 GN=Mybph PE=2 SV=2	Mybph	1	3.20507e-16	97.933	2	TGK(1)ATSEASVSTPEETAPEPAK	-2.4314	2	7421.4	0	0	0	0	6688.6	1.05193					0.948065	0.801087	0.789861	0.785789	1.25927	1.19706	1.16693	1.31313					0.812444	0.618707
P97315	112	K	Cysteine and glycine-rich protein 1 OS=Mus musculus OX=10090 GN=Csrp1 PE=1 SV=3	Csrp1	1	0.00965447	69.915	2	FAQK(1)IGGSER	-1.4756	2	23242	20884	0	0	0	0	1.05344	0.946562					1.62714	1.58401	1.59663	0.364984	0.434268	0.392971	0.647418	0.597575
P97447	278	K	Four and a half LIM domains protein 1 OS=Mus musculus OX=10090 GN=Fhl1 PE=1 SV=3	Fhl1	1	1.4504e-06	67.887	2	FVFHNEQVYCPDCAK(1)K	-2.6927	6	9704.9	5687.1	6325.2	8325.8	14103	9419.3	1.08707	0.637028	0.708503	0.932596	1.57972	1.05508	0.86021	0.861407	0.864281	1.11935	1.15686	1.13789	1.26373	0.73952	0.819761	0.83316	1.36552	0.927225	1.10729	0.656687
P97447	157	K	Four and a half LIM domains protein 1 OS=Mus musculus OX=10090 GN=Fhl1 PE=1 SV=3	Fhl1	1	3.3556e-08	100.69	2	GEDFYCVTCHETK(1)FAK	-4.064	5	0	49685	50725	55316	59211	53306		0.926119	0.945505	1.03108	1.10368	0.993614	0.86021	0.861407	0.864281	1.11935	1.15686	1.13789		1.07512	1.09398	0.921143	0.954031	0.873206	0.844706	0.0153614
P97447	91	K	Four and a half LIM domains protein 1 OS=Mus musculus OX=10090 GN=Fhl1 PE=1 SV=3	Fhl1	1	0.0161423	76.605	2	ILCNK(1)CATR	-1.7084	3	0	0	14138	18193	0	20483			0.803083	1.03342		1.1635	0.86021	0.861407	0.864281	1.11935	1.15686	1.13789			0.929192	0.923233		1.0225	1.047
P97447	22	K	Four and a half LIM domains protein 1 OS=Mus musculus OX=10090 GN=Fhl1 PE=1 SV=3	Fhl1	1	0.00155395	113.1	1	YVQK(1)DGR	-6.3965	11	359950	301740	213640	163840	272940	248840	1.38358	1.15983	0.821192	0.62977	1.04913	0.956494	0.86021	0.861407	0.864281	1.11935	1.15686	1.13789	1.60842	1.34644	0.950145	0.562622	0.906876	0.840585	0.59157	0.0710975
P97457	47	K	Myosin regulatory light chain 11 OS=Mus musculus OX=10090 GN=Myl11 PE=1 SV=3	Myl11	1	1.93993e-11	166.66	2	DGIIDK(1)EDLR	0.16708	10	1134400	1149400	1173300	675890	668370	699040	1.23744	1.2538	1.27987	0.737281	0.729078	0.762534	1.05822	1.06438	1.08367	0.941012	0.936806	0.915922	1.16936	1.17797	1.18105	0.783498	0.778259	0.832531	0.67858	5.68113e-05
P97457	105	K	Myosin regulatory light chain 11 OS=Mus musculus OX=10090 GN=Myl11 PE=1 SV=3	Myl11	1	2.40899e-50	180.49	2	GADPEDVITGAFK(1)VLDPEGK	4.1672	7	148680	133080	129670	177170	196140	184900	0.920012	0.823481	0.80238	1.0963	1.21369	1.14414	1.05822	1.06438	1.08367	0.941012	0.936806	0.915922	0.869399	0.773674	0.74043	1.16503	1.29556	1.24916	1.55643	0.00148289
P97457	112	K	Myosin regulatory light chain 11 OS=Mus musculus OX=10090 GN=Myl11 PE=1 SV=3	Myl11	1	0.000570456	125.17	2	VLDPEGK(1)GTIK	-0.020837	8	3981900	4010000	3731400	2432900	2364700	2330700	1.26734	1.27628	1.18761	0.774332	0.752626	0.741804	1.05822	1.06438	1.08367	0.941012	0.936806	0.915922	1.19762	1.19909	1.09592	0.822872	0.803396	0.809899	0.697516	0.000300896
P97457	117	K	Myosin regulatory light chain 11 OS=Mus musculus OX=10090 GN=Myl11 PE=1 SV=3	Myl11	1	1.56032e-06	126.32	2	K(1)QFLEELLTTQCDR	0.36786	4	0	77208	0	88122	98433	97277		0.855396		0.976313	1.09055	1.07774	1.05822	1.06438	1.08367	0.941012	0.936806	0.915922		0.803658		1.03751	1.16411	1.17667	1.40122
P97457	92	K	Myosin regulatory light chain 11 OS=Mus musculus OX=10090 GN=Myl11 PE=1 SV=3	Myl11	1	5.05415e-31	167.59	2	LK(1)GADPEDVITGAFK	-1.2868	6	638680	653470	635850	571870	585370	610230	1.03697	1.06098	1.03237	0.928494	0.950412	0.990775	1.05822	1.06438	1.08367	0.941012	0.936806	0.915922	0.97992	0.996808	0.952665	0.986697	1.01452	1.08172	1.05242	0.170332
P97457	63	K	Myosin regulatory light chain 11 OS=Mus musculus OX=10090 GN=Myl11 PE=1 SV=3	Myl11	1	2.58322e-81	244.44	2	LNVK(1)NEELDAMMK	-2.3693	30	323640	294630	324020	652460	873520	780300	0.597752	0.544172	0.598454	1.20507	1.61336	1.44119	1.05822	1.06438	1.08367	0.941012	0.936806	0.915922	0.564868	0.511258	0.552249	1.28061	1.72219	1.57348	2.81034	0.000378315
P97457	166	K	Myosin regulatory light chain 11 OS=Mus musculus OX=10090 GN=Myl11 PE=1 SV=3	Myl11	1	2.8603e-274	396.31	2	NICYVITHGDAK(1)DQE	-2.2054	22	3320500	3166300	3088200	2119100	2044200	2076000	1.25981	1.20131	1.17167	0.803994	0.775577	0.787642	1.05822	1.06438	1.08367	0.941012	0.936806	0.915922	1.1905	1.12865	1.08121	0.854393	0.827895	0.859944	0.747636	0.000657457
P97807	220	K	Fumarate hydratase, mitochondrial OS=Mus musculus OX=10090 GN=Fh PE=1 SV=3	Fh	1	0.00134291	105.36	2	SK(1)EFAQVIK	-1.1853	5	22191	14490	0	29490	31887	27946	0.880567	0.574982		1.1702	1.26532	1.10893	0.775577	0.803363	0.81397	1.24926	1.17288	1.18494	1.13537	0.715718		0.936713	1.07881	0.935854	1.06293	0.672526
P97825	8	K	Jupiter microtubule associated homolog 1 OS=Mus musculus OX=10090 GN=Jpt1 PE=1 SV=3	Jpt1	1	1.00889e-07	138.71	2	TTTTTFK(1)GVDPNSR	-2.0316	6	160700	118770	134000	112670	135140	118540	1.23644	0.913826	1.03101	0.866892	1.03978	0.912057
P99028	40	K	Cytochrome b-c1 complex subunit 6, mitochondrial OS=Mus musculus OX=10090 GN=Uqcrh PE=1 SV=2	Uqcrh	1	0.0112135	92.428	2	EHCEQLEK(1)CVK	-19.293	1	0	0	16364	0	0	0			1				0.97926	0.991983	0.906967	1.16074	0.957651	1.0034			1.10258
Q01768	49	K	Nucleoside diphosphate kinase B OS=Mus musculus OX=10090 GN=Nme2 PE=1 SV=1	Nme2	1	1.26609e-14	100.69	2	ASEEHLK(1)QHYIDLK	-5.8769	12	20271	24824	21055	15915	18824	19952	1.0065	1.23256	1.04542	0.790212	0.93465	0.990657	0.938908	0.892223	0.908871	1.12386	1.08011	1.05602	1.07199	1.38145	1.15024	0.70312	0.865327	0.938102	0.695553	0.033349
Q5SX39	1177	K	Myosin-4 OS=Mus musculus OX=10090 GN=Myh4 PE=1 SV=1	Myh4	1	0.000358299	130	2	EAEFQK(1)MR	-5.0115	15	173680	171900	159790	163280	159320	156050	1.059	1.04815	0.974309	0.99559	0.971444	0.951505	0.915628	0.910962	0.918596	1.09263	1.08379	1.0784	1.15659	1.1506	1.06065	0.911187	0.896343	0.882331	0.798691	0.00161901
Q91Z83	1831	K	Myosin-7 OS=Mus musculus OX=10090 GN=Myh7 PE=2 SV=1	Myh7	1	0.00339394	78.816	2	ELENELEAEQK(1)R	-16.55	2	92044	0	87277	0	0	0	1.02658		0.973416				0.895387	0.888072	0.90398	1.12429	1.10787	1.0804	1.14653		1.07681
Q02566	855	K	Myosin-6 OS=Mus musculus OX=10090 GN=Myh6 PE=1 SV=2	Myh6	1	0.00199448	99.305	2	EMANMK(1)EEFGR	-6.2524	26	2099800	2647200	2618900	1591900	1664500	1352100	1.05214	1.32643	1.31225	0.797652	0.834029	0.677495
Q5SX39	661	K	Myosin-4 OS=Mus musculus OX=10090 GN=Myh4 PE=1 SV=1	Myh4	1	0.00106467	92.732	2	ENLNK(1)LMTNLK	-1.9827	3	0	5447.4	0	0	17937	0		0.4659			1.5341		0.915628	0.910962	0.918596	1.09263	1.08379	1.0784		0.511438			1.4155		2.76769
Q02566	665	K	Myosin-6 OS=Mus musculus OX=10090 GN=Myh6 PE=1 SV=2	Myh6	1	0.00295391	76.255	2	LMTNLK(1)TTHPHFVR	-3.7794	5	9699	11458	0	4376.5	12479	3378.7	1.17163	1.38411		0.528675	1.50745	0.408142
Q5SX40	1464	K	Myosin-1 OS=Mus musculus OX=10090 GN=Myh1 PE=1 SV=1	Myh1	1	0.0206016	84.699	2	ILAEWK(1)QK	-4.927	1	0	0	0	19330	0	0				1			0.706764	0.699099	0.700812	1.29975	1.31281	1.28077				0.769382
Q91Z83	1898	K	Myosin-7 OS=Mus musculus OX=10090 GN=Myh7 PE=2 SV=1	Myh7	1	0.00628679	62.705	2	K(1)VQHELDEAEER	-6.0504	1	0	0	0	2254.7	0	0				1			0.895387	0.888072	0.90398	1.12429	1.10787	1.0804				0.889452
Q03265	427	K	ATP synthase subunit alpha, mitochondrial OS=Mus musculus OX=10090 GN=Atp5f1a PE=1 SV=1	Atp5f1a	1	9.93597e-05	127.94	2	AMK(1)QVAGTMK	0.54565	5	36424	38072	30924	39116	39238	0	0.991	1.03584	0.841359	1.06424	1.06756		0.8373	0.840523	0.844435	1.16776	1.15013	1.15986	1.18357	1.23237	0.996358	0.911352	0.928213		0.808648	0.0903127
Q03265	167	K	ATP synthase subunit alpha, mitochondrial OS=Mus musculus OX=10090 GN=Atp5f1a PE=1 SV=1	Atp5f1a	1	0.00984177	81.32	2	GPIGSK(1)TR	1.8564	4	56941	59212	0	0	91447	95054	0.752556	0.78257			1.2086	1.25627	0.8373	0.840523	0.844435	1.16776	1.15013	1.15986	0.898789	0.931052			1.05084	1.08313	1.16621	0.0233819
Q03265	498	K	ATP synthase subunit alpha, mitochondrial OS=Mus musculus OX=10090 GN=Atp5f1a PE=1 SV=1	Atp5f1a	1	0.000754978	108.93	2	GYLDK(1)LEPSK	-0.34365	4	0	28365	0	33208	37075	38513		0.827203		0.968439	1.08121	1.12315	0.8373	0.840523	0.844435	1.16776	1.15013	1.15986		0.984153		0.829312	0.940081	0.968351	0.927276
Q03265	539	K	ATP synthase subunit alpha, mitochondrial OS=Mus musculus OX=10090 GN=Atp5f1a PE=1 SV=1	Atp5f1a	1	2.18749e-05	132.39	2	ISEQSDAK(1)LK	-0.96993	5	95403	0	85509	146080	138200	147990	0.777934		0.697256	1.19116	1.12691	1.20674	0.8373	0.840523	0.844435	1.16776	1.15013	1.15986	0.929099		0.825707	1.02004	0.979814	1.04042	1.15503	0.0605602
Q03265	531	K	ATP synthase subunit alpha, mitochondrial OS=Mus musculus OX=10090 GN=Atp5f1a PE=1 SV=1	Atp5f1a	1	1.43789e-50	192.95	2	SDGK(1)ISEQSDAK	3.7817	6	904450	887460	889440	961080	944010	984840	0.974049	0.955752	0.957884	1.03504	1.01665	1.06063	0.8373	0.840523	0.844435	1.16776	1.15013	1.15986	1.16332	1.13709	1.13435	0.886343	0.88395	0.914446	0.781637	5.34213e-05
Q03265	261	K	ATP synthase subunit alpha, mitochondrial OS=Mus musculus OX=10090 GN=Atp5f1a PE=1 SV=1	Atp5f1a	1	0.00107125	90.308	2	STVAQLVK(1)R	-6.9254	4	9637.2	13276	7334.5	8076.7	0	0	1.00586	1.38564	0.765518	0.842983			0.8373	0.840523	0.844435	1.16776	1.15013	1.15986	1.20131	1.64855	0.906544	0.721879			0.576519
Q03265	161	K	ATP synthase subunit alpha, mitochondrial OS=Mus musculus OX=10090 GN=Atp5f1a PE=1 SV=1	Atp5f1a	1	2.52676e-09	93.026	2	VVDALGNAIDGK(1)GPIGSK	-0.85681	3	0	0	0	25123	26378	22912				1.01285	1.06344	0.92371	0.8373	0.840523	0.844435	1.16776	1.15013	1.15986				0.867341	0.924633	0.7964
Q1XH17	398	K	Tripartite motif-containing protein 72 OS=Mus musculus OX=10090 GN=Trim72 PE=1 SV=1	Trim72	1	3.5761e-07	127.03	2	ILEAHVEAK(1)EPR	-0.27609	10	36046	22926	19860	41562	19281	18916	1.36373	0.867363	0.751367	1.57242	0.729461	0.715652	0.895723	0.910441	0.855992	1.13603	1.11938	1.08243	1.5225	0.952684	0.877773	1.38413	0.651665	0.661154	0.804351	0.449838
Q3TJD7	22	K	PDZ and LIM domain protein 7 OS=Mus musculus OX=10090 GN=Pdlim7 PE=1 SV=1	Pdlim7	1	0.00904246	51.829	2	LQGGK(1)DFNVPLSISR	-1.7482	1	18790	0	0	0	0	0	1						1.04843	1.07519	1.04926	0.972002	0.941139	0.913976	0.953805
Q3TLH4	49	K	Protein PRRC2C OS=Mus musculus OX=10090 GN=Prrc2c PE=1 SV=3	Prrc2c	1	0.000374053	108.24	2	HGLQSLGK(1)VGISR	-1.389	5	0	48233	35509	42696	35719	28656		1.26388	0.930466	1.11879	0.935969	0.750892
Q3U0M1	174	K	Trafficking protein particle complex subunit 9 OS=Mus musculus OX=10090 GN=Trappc9 PE=1 SV=2	Trappc9	0.930261	0.0203461	62.705	3	ATDK(0.07)SGDK(0.93)IPLLCVPFEK	6.1753	1	6986500	0	0	0	0	0	1
Q3V1D3	11	K	AMP deaminase 1 OS=Mus musculus OX=10090 GN=Ampd1 PE=1 SV=2	Ampd1	1	0.00394731	86.838	2	LTGQGK(1)QIDDAMR	-0.89117	1	0	0	0	0	0	4201.2						1	0.896725	0.919787	0.898387	1.10535	1.09558	1.08418						0.922357
Q3V1D3	5	K	AMP deaminase 1 OS=Mus musculus OX=10090 GN=Ampd1 PE=1 SV=2	Ampd1	1	0.00643538	67.881	2	PLFK(1)LTGQGK	-0.66874	2	0	13263	0	0	17905	0		0.851065			1.14893		0.896725	0.919787	0.898387	1.10535	1.09558	1.08418		0.925285			1.0487		1.13338
Q4VAA2	204	K	Protein CDV3 OS=Mus musculus OX=10090 GN=Cdv3 PE=1 SV=2	Cdv3	1	9.13238e-41	110.93	3	LTTTRK(1)TPQGPPEIYSDTQFPSLQSTAK	0.24535	4	0	69326	0	85205	83867	99514		0.82064		1.00861	0.992767	1.17799	0.993582	1.14021	0.866209					0.719727
Q570Y9	48	K	DEP domain-containing mTOR-interacting protein OS=Mus musculus OX=10090 GN=Deptor PE=1 SV=2	Deptor	1	0.00275237	93.561	2	LHEEK(1)VIK	-2.6135	6	212000	181020	176390	235030	233920	211360	1.01783	0.869091	0.846862	1.1284	1.12307	1.01476	0.767429	0.850745	0.721609	0.846195	1.44636	1.36766	1.32628	1.02156	1.17357	1.33349	0.776479	0.741963	0.809882	0.297957
Q5SX39	869	K	Myosin-4 OS=Mus musculus OX=10090 GN=Myh4 PE=1 SV=1	Myh4	1	2.76784e-13	192.14	2	EDLAK(1)SEAK	-4.5943	7	176690	195830	165760	152640	168880	0	1.02751	1.13881	0.963945	0.887648	0.982089		0.915628	0.910962	0.918596	1.09263	1.08379	1.0784	1.12219	1.25012	1.04937	0.812396	0.906165		0.753386	0.0356371
Q5SX39	1367	K	Myosin-4 OS=Mus musculus OX=10090 GN=Myh4 PE=1 SV=1	Myh4	1	6.68234e-40	199.4	2	AMSK(1)ANSEVAQWR	-0.1064	23	218070	233870	193840	225040	219830	189860	1.0218	1.09583	0.908263	1.05445	1.03004	0.889614	0.915628	0.910962	0.918596	1.09263	1.08379	1.0784	1.11595	1.20294	0.988752	0.965061	0.950411	0.82494	0.82851	0.0690056
Q5SX39	1420	K	Myosin-4 OS=Mus musculus OX=10090 GN=Myh4 PE=1 SV=1	Myh4	1	0.0130259	72.492	2	CASLEK(1)TK	1.6722	3	0	17240	0	19694	17779	0		0.945296		1.07985	0.974851		0.915628	0.910962	0.918596	1.09263	1.08379	1.0784		1.03769		0.988306	0.899486		0.909613
Q5SX39	914	K	Myosin-4 OS=Mus musculus OX=10090 GN=Myh4 PE=1 SV=1	Myh4	1	2.11161e-10	185.47	2	CDQLIK(1)TK	-3.3179	6	160070	141100	135030	187210	161370	166920	1.00916	0.889566	0.851298	1.18027	1.01736	1.05235	0.915628	0.910962	0.918596	1.09263	1.08379	1.0784	1.10215	0.976513	0.926738	1.08021	0.938708	0.975843	0.996458	0.969945
Q5SX39	916	K	Myosin-4 OS=Mus musculus OX=10090 GN=Myh4 PE=1 SV=1	Myh4	1	6.73417e-11	171.75	2	TK(1)IQLEAK	0.32232	6	98007	97445	85671	115680	102120	102050	0.978483	0.972872	0.855323	1.15493	1.01955	1.01885	0.915628	0.910962	0.918596	1.09263	1.08379	1.0784	1.06865	1.06796	0.93112	1.05702	0.940727	0.944778	0.959185	0.528707
Q5SX39	614	K	Myosin-4 OS=Mus musculus OX=10090 GN=Myh4 PE=1 SV=1	Myh4	1	0.00448907	71.912	2	DPLNETVVGLYQK(1)SGLK	-0.71466	2	0	0	0	0	12129	20811					0.73643	1.26357	0.915628	0.910962	0.918596	1.09263	1.08379	1.0784					0.679497	1.17171
Q5SX39	862	K	Myosin-4 OS=Mus musculus OX=10090 GN=Myh4 PE=1 SV=1	Myh4	1	0.00474115	85.813	1	EDFEK(1)AK	-4.4615	2	0	0	0	5347.3	0	2950				1.28893		0.711075	0.915628	0.910962	0.918596	1.09263	1.08379	1.0784				1.17965		0.65938
Q5SX39	214	K	Myosin-4 OS=Mus musculus OX=10090 GN=Myh4 PE=1 SV=1	Myh4	1	1.18321e-64	186.21	3	EEATSGK(1)MQGTLEDQIISANPLLEAFGNAK	1.94	5	0	0	0	59714	75075	61027				0.914849	1.15019	0.934964	0.915628	0.910962	0.918596	1.09263	1.08379	1.0784				0.837291	1.06127	0.866993
Q5SX39	880	K	Myosin-4 OS=Mus musculus OX=10090 GN=Myh4 PE=1 SV=1	Myh4	1	8.48612e-06	121.96	2	ELEEK(1)MVALMQEK	-5.6465	3	0	0	0	148900	119990	123200				1.13928	0.91808	0.942641	0.915628	0.910962	0.918596	1.09263	1.08379	1.0784				1.04269	0.847104	0.874111
Q5SX39	1835	K	Myosin-4 OS=Mus musculus OX=10090 GN=Myh4 PE=1 SV=1	Myh4	1	1.27743e-233	298.61	2	ELENEVENEQK(1)R	0.28407	12	153680	143440	134040	147530	151750	131410	1.06988	0.998596	0.933155	1.02707	1.05645	0.914846	0.915628	0.910962	0.918596	1.09263	1.08379	1.0784	1.16847	1.0962	1.01585	0.939998	0.974776	0.848337	0.842278	0.0415819
Q5SX39	857	K	Myosin-4 OS=Mus musculus OX=10090 GN=Myh4 PE=1 SV=1	Myh4	1	1.17471e-49	191.24	2	EMANMK(1)EDFEK	3.3065	24	595270	492060	515960	489590	493580	477220	1.16579	0.963665	1.01047	0.958827	0.966641	0.934602	0.915628	0.910962	0.918596	1.09263	1.08379	1.0784	1.27322	1.05785	1.10002	0.877541	0.891912	0.866657	0.768301	0.0102737
Q5SX39	667	K	Myosin-4 OS=Mus musculus OX=10090 GN=Myh4 PE=1 SV=1	Myh4	1	5.0556e-22	176.97	2	LMTNLK(1)STHPHFVR	-3.7654	12	53131	65405	49714	86343	90059	73607	0.762174	0.938246	0.713156	1.23861	1.29191	1.05591	0.915628	0.910962	0.918596	1.09263	1.08379	1.0784	0.832406	1.02995	0.776355	1.1336	1.19204	0.979142	1.25242	0.0913305
Q5SX39	1358	K	Myosin-4 OS=Mus musculus OX=10090 GN=Myh4 PE=1 SV=1	Myh4	1	2.55647e-121	258	2	EQYEEEQEAK(1)AELQR	-3.2987	6	184570	216210	137350	249190	228600	171680	0.932486	1.09234	0.693921	1.25896	1.15493	0.867363	0.915628	0.910962	0.918596	1.09263	1.08379	1.0784	1.01841	1.1991	0.755414	1.15223	1.06565	0.804306	1.01657	0.902298
Q5SX39	49	K	Myosin-4 OS=Mus musculus OX=10090 GN=Myh4 PE=1 SV=1	Myh4	1	5.36019e-06	127.93	2	ESYVK(1)ATVQSR	-0.20658	6	79888	74550	70011	106210	98875	94193	0.915225	0.854071	0.802071	1.21678	1.13275	1.07911	0.915628	0.910962	0.918596	1.09263	1.08379	1.0784	0.99956	0.937548	0.873149	1.11362	1.04518	1.00066	1.12426	0.0777782
Q5SX39	1934	K	Myosin-4 OS=Mus musculus OX=10090 GN=Myh4 PE=1 SV=1	Myh4	1	1.01932e-17	166.61	2	EVHTK(1)VISEE	-0.15175	12	1292700	1220300	1172100	1273400	1195700	1194000	1.05552	0.996407	0.957051	1.03976	0.976321	0.974933	0.915628	0.910962	0.918596	1.09263	1.08379	1.0784	1.15279	1.0938	1.04186	0.951617	0.900843	0.904056	0.838242	0.00674925
Q5SX39	1309	K	Myosin-4 OS=Mus musculus OX=10090 GN=Myh4 PE=1 SV=1	Myh4	1	6.58425e-99	273.75	2	GK(1)QAFTQQIEELKR	-4.2138	18	217030	236210	227530	228080	251500	240510	0.929558	1.01171	0.97453	0.976886	1.0772	1.03012	0.915628	0.910962	0.918596	1.09263	1.08379	1.0784	1.01521	1.11059	1.06089	0.894068	0.993919	0.955235	0.892216	0.0470804
Q5SX39	1320	K	Myosin-4 OS=Mus musculus OX=10090 GN=Myh4 PE=1 SV=1	Myh4	1	1.16983e-50	184.27	2	QAFTQQIEELK(1)R	-0.40002	6	41663	52175	0	33354	37481	35077	1.04288	1.30601		0.834894	0.938198	0.878023	0.915628	0.910962	0.918596	1.09263	1.08379	1.0784	1.13898	1.43366		0.764114	0.865667	0.814191	0.633325	0.0189991
Q5SX39	1672	K	Myosin-4 OS=Mus musculus OX=10090 GN=Myh4 PE=1 SV=1	Myh4	1	4.79725e-06	119.79	2	GQDDLK(1)EQLAMVER	-0.30251	6	62155	45274	52612	82051	82686	83341	0.913778	0.6656	0.77348	1.20628	1.21562	1.22525	0.915628	0.910962	0.918596	1.09263	1.08379	1.0784	0.99798	0.730656	0.842025	1.10402	1.12164	1.13617	1.30777	0.0378871
Q5SX39	30	K	Myosin-4 OS=Mus musculus OX=10090 GN=Myh4 PE=1 SV=1	Myh4	1	3.50092e-29	176.45	2	IEAQNK(1)PFDAK	-1.0428	6	427710	401830	377780	403350	347140	339790	1.11693	1.04935	0.986542	1.05332	0.906529	0.887335	0.915628	0.910962	0.918596	1.09263	1.08379	1.0784	1.21985	1.15191	1.07397	0.96402	0.836446	0.822826	0.761316	0.0117354
Q5SX39	35	K	Myosin-4 OS=Mus musculus OX=10090 GN=Myh4 PE=1 SV=1	Myh4	1	2.8831e-95	235.69	2	PFDAK(1)SSVFVVDAK	-1.3667	24	1181500	1343300	1272700	1289400	1233200	1264700	0.934632	1.06263	1.00678	1.01999	0.97553	1.00045	0.915628	0.910962	0.918596	1.09263	1.08379	1.0784	1.02076	1.16649	1.096	0.933516	0.900113	0.927716	0.841043	0.0128817
Q5SX39	44	K	Myosin-4 OS=Mus musculus OX=10090 GN=Myh4 PE=1 SV=1	Myh4	1	5.31284e-07	159.12	2	SSVFVVDAK(1)ESYVK	-0.48889	10	32042	34904	26364	709050	793970	724190	0.0828487	0.0902487	0.0681675	1.83334	2.05291	1.87249	0.915628	0.910962	0.918596	1.09263	1.08379	1.0784	0.0904829	0.0990697	0.0742084	1.67791	1.8942	1.73636	20.1261	5.36453e-06
Q5SX39	1110	K	Myosin-4 OS=Mus musculus OX=10090 GN=Myh4 PE=1 SV=1	Myh4	1	2.66234e-41	219.93	2	IEDEQALGMQLQK(1)K	1.1505	20	150720	120660	132120	136930	149310	143050	1.08589	0.869319	0.951885	0.986539	1.07573	1.03063	0.915628	0.910962	0.918596	1.09263	1.08379	1.0784	1.18595	0.954287	1.03624	0.902904	0.99257	0.955706	0.897591	0.203938
Q5SX39	924	K	Myosin-4 OS=Mus musculus OX=10090 GN=Myh4 PE=1 SV=1	Myh4	1	0.000236188	105.04	2	IK(1)ELTER	-0.79295	4	0	0	235130	319350	307230	271350			0.830071	1.12739	1.0846	0.957937	0.915628	0.910962	0.918596	1.09263	1.08379	1.0784			0.90363	1.03181	1.00075	0.888296	1.07745
Q5SX39	851	K	Myosin-4 OS=Mus musculus OX=10090 GN=Myh4 PE=1 SV=1	Myh4	1	4.73684e-79	245.4	2	SAETEK(1)EMANMK	0.32899	15	427980	428150	394640	414190	394810	408930	1.04017	1.04059	0.959144	1.00666	0.959558	0.993875	0.915628	0.910962	0.918596	1.09263	1.08379	1.0784	1.13602	1.1423	1.04414	0.921318	0.885375	0.921621	0.821172	0.00356692
Q5SX39	723	K	Myosin-4 OS=Mus musculus OX=10090 GN=Myh4 PE=1 SV=1	Myh4	1	4.47094e-33	155.82	2	ILYADFK(1)QR	0.13612	9	225920	208650	221700	228890	261590	247530	0.972201	0.897883	0.954041	0.984981	1.1257	1.06519	0.915628	0.910962	0.918596	1.09263	1.08379	1.0784	1.06179	0.985643	1.03859	0.901478	1.03867	0.987756	0.948766	0.315792
Q5SX39	922	K	Myosin-4 OS=Mus musculus OX=10090 GN=Myh4 PE=1 SV=1	Myh4	1	0.00655701	98.009	2	IQLEAK(1)IK	0.070436	6	19347	17205	16306	23752	28175	22843	0.909534	0.808835	0.766572	1.11662	1.32455	1.07389	0.915628	0.910962	0.918596	1.09263	1.08379	1.0784	0.993345	0.887891	0.834504	1.02196	1.22215	0.995816	1.19302	0.100291
Q5SX39	1087	K	Myosin-4 OS=Mus musculus OX=10090 GN=Myh4 PE=1 SV=1	Myh4	1	5.16746e-28	179.98	2	K(1)EFEMSNLQSK	1.5247	16	179200	170750	168150	180630	198010	184300	0.994598	0.947699	0.933268	1.00253	1.099	1.0229	0.915628	0.910962	0.918596	1.09263	1.08379	1.0784	1.08625	1.04033	1.01597	0.917543	1.01404	0.948539	0.916491	0.0680415
Q5SX39	1169	K	Myosin-4 OS=Mus musculus OX=10090 GN=Myh4 PE=1 SV=1	Myh4	1	6.16147e-58	209.7	2	LEEAGGATSAQIEMNK(1)K	-5.249	11	82749	93248	92950	96645	78378	96667	0.91835	1.03487	1.03156	1.07257	0.869841	1.07281	0.915628	0.910962	0.918596	1.09263	1.08379	1.0784	1.00297	1.13602	1.12298	0.981639	0.802594	0.99482	0.851956	0.110733
Q5SX39	1281	K	Myosin-4 OS=Mus musculus OX=10090 GN=Myh4 PE=1 SV=1	Myh4	1	1.37493e-78	253.63	2	LINELSTQK(1)AR	2.6161	6	1556400	1660800	1666000	1479600	1472100	1648700	0.984689	1.05074	1.05403	0.9361	0.931355	1.04308	0.915628	0.910962	0.918596	1.09263	1.08379	1.0784	1.07543	1.15344	1.14744	0.856741	0.859353	0.967253	0.794759	0.00731476
Q5SX39	1414	K	Myosin-4 OS=Mus musculus OX=10090 GN=Myh4 PE=1 SV=1	Myh4	1	7.91381e-229	317.97	2	LQDAEEHVEAVNSK(1)CASLEK	-3.3182	12	1431400	1518800	1429700	1722900	1838200	2007500	0.863286	0.915997	0.862261	1.03909	1.10863	1.21074	0.915628	0.910962	0.918596	1.09263	1.08379	1.0784	0.942835	1.00553	0.938673	0.951	1.02292	1.12272	1.0726	0.266637
Q5SX39	1874	K	Myosin-4 OS=Mus musculus OX=10090 GN=Myh4 PE=1 SV=1	Myh4	1	5.41931e-21	164.31	2	LQDLVDK(1)LQTK	-1.6804	12	94542	70031	93843	244400	249650	242430	0.570162	0.422342	0.565947	1.47392	1.50558	1.46204	0.915628	0.910962	0.918596	1.09263	1.08379	1.0784	0.622701	0.463622	0.6161	1.34897	1.38919	1.35575	2.40476	0.000796859
Q5SX39	562	K	Myosin-4 OS=Mus musculus OX=10090 GN=Myh4 PE=1 SV=1	Myh4	1	1.2591e-30	166.71	2	LYEQHLGK(1)SNNFQK	-4.5003	11	78505	59357	51284	96291	55496	55127	1.18929	0.899212	0.776913	1.45873	0.840721	0.835131	0.915628	0.910962	0.918596	1.09263	1.08379	1.0784	1.29888	0.987102	0.845761	1.33507	0.775726	0.774418	0.92128	0.67199
Q5SX39	568	K	Myosin-4 OS=Mus musculus OX=10090 GN=Myh4 PE=1 SV=1	Myh4	1	0.00196493	129.56	2	SNNFQK(1)PK	-0.90369	7	345240	336060	319420	350840	0	450500	0.957904	0.932433	0.886263	0.973442		1.24996	0.915628	0.910962	0.918596	1.09263	1.08379	1.0784	1.04617	1.02357	0.964803	0.890916		1.15909	1.01333	0.974972
Q5SX39	1244	K	Myosin-4 OS=Mus musculus OX=10090 GN=Myh4 PE=1 SV=1	Myh4	1	1.27879e-25	185.57	2	MEIDDLASNMETVSK(1)AK	0.072816	8	135510	0	143310	233370	225140	0	0.735139		0.777454	1.26603	1.22138		0.915628	0.910962	0.918596	1.09263	1.08379	1.0784	0.80288		0.84635	1.1587	1.12696		1.38589	0.0200443
Q5SX39	1503	K	Myosin-4 OS=Mus musculus OX=10090 GN=Myh4 PE=1 SV=1	Myh4	1	1.58504e-10	115.35	2	NAYEESLDQLETLK(1)R	3.3522	3	0	0	0	16326	10796	11072				1.28235	0.847987	0.869665	0.915628	0.910962	0.918596	1.09263	1.08379	1.0784				1.17363	0.78243	0.806441
Q5SX39	1461	K	Myosin-4 OS=Mus musculus OX=10090 GN=Myh4 PE=1 SV=1	Myh4	1	0.00063618	133.9	2	VLAEWK(1)QK	-1.2051	7	103040	108930	110170	111880	111320	101390	0.955948	1.01059	1.0221	1.03796	1.03276	0.94064	0.915628	0.910962	0.918596	1.09263	1.08379	1.0784	1.04404	1.10937	1.11267	0.949965	0.952923	0.872256	0.849688	0.0101705
Q5SX39	1842	K	Myosin-4 OS=Mus musculus OX=10090 GN=Myh4 PE=1 SV=1	Myh4	1	1.6397e-10	154.28	2	NIEAVK(1)GLR	-1.2825	7	281870	326630	248440	302680	281960	210390	1.02376	1.18633	0.902341	1.09934	1.02409	0.764142	0.915628	0.910962	0.918596	1.09263	1.08379	1.0784	1.1181	1.30228	0.982305	1.00614	0.944915	0.70859	0.781633	0.137083
Q5SX39	1655	K	Myosin-4 OS=Mus musculus OX=10090 GN=Myh4 PE=1 SV=1	Myh4	1	1.29664e-26	144.38	2	NTQGMLK(1)DTQLHLDDALR	-4.7628	12	60184	73698	68114	169200	153530	153240	0.532628	0.652227	0.602809	1.49742	1.35874	1.35617	0.915628	0.910962	0.918596	1.09263	1.08379	1.0784	0.581709	0.715977	0.656229	1.37047	1.2537	1.25758	1.98665	0.000501107
Q5SX39	1899	K	Myosin-4 OS=Mus musculus OX=10090 GN=Myh4 PE=1 SV=1	Myh4	1	6.88992e-195	301.59	2	QAEEAEEQSNVNLAK(1)FR	-4.9904	8	247140	206810	226900	224930	206850	228530	1.10564	0.925214	1.01509	1.00628	0.925393	1.02238	0.915628	0.910962	0.918596	1.09263	1.08379	1.0784	1.20752	1.01565	1.10505	0.920969	0.853852	0.948057	0.81812	0.027727
Q5SX39	1463	K	Myosin-4 OS=Mus musculus OX=10090 GN=Myh4 PE=1 SV=1	Myh4	1	1.7615e-101	261.13	2	QK(1)YEETQAELEASQK	-4.5145	5	0	21265	18215	35028	25206	25089		0.851943	0.72975	1.40333	1.00983	1.00514	0.915628	0.910962	0.918596	1.09263	1.08379	1.0784		0.935212	0.794419	1.28436	0.931763	0.932071	1.21344	0.307555
Q5SX39	1476	K	Myosin-4 OS=Mus musculus OX=10090 GN=Myh4 PE=1 SV=1	Myh4	1	2.31706e-195	301.67	2	YEETQAELEASQK(1)ESR	-3.4593	7	360410	304640	282140	382680	352260	345570	1.06646	0.901435	0.834857	1.13236	1.04234	1.02255	0.915628	0.910962	0.918596	1.09263	1.08379	1.0784	1.16473	0.989542	0.908841	1.03636	0.961761	0.948209	0.961874	0.682346
Q5SX39	1298	K	Myosin-4 OS=Mus musculus OX=10090 GN=Myh4 PE=1 SV=1	Myh4	1	6.61182e-15	161.23	2	QLDEK(1)DAMVSQLSR	-0.068618	3	143130	0	153150	0	184960	0	0.892258		0.954721		1.15302		0.915628	0.910962	0.918596	1.09263	1.08379	1.0784	0.974476		1.03933		1.06388		1.05659
Q5SX39	1487	K	Myosin-4 OS=Mus musculus OX=10090 GN=Myh4 PE=1 SV=1	Myh4	1	0.00862899	67.464	2	SLSTELFK(1)VK	-4.4712	7	70135	69027	79483	0	136860	15900	0.944185	0.929269	1.07003		1.84246	0.214052	0.915628	0.910962	0.918596	1.09263	1.08379	1.0784	1.03119	1.0201	1.16486		1.70002	0.198491	0.885463	0.670683
Q5SX39	1489	K	Myosin-4 OS=Mus musculus OX=10090 GN=Myh4 PE=1 SV=1	Myh4	1	0.0013157	73.891	2	VK(1)NAYEESLDQLETLK	-4.9325	2	0	0	0	15619	0	18183				0.924147		1.07585	0.915628	0.910962	0.918596	1.09263	1.08379	1.0784				0.8458		0.99764
Q5SX39	1448	K	Myosin-4 OS=Mus musculus OX=10090 GN=Myh4 PE=1 SV=1	Myh4	1	3.01923e-29	203.52	2	SNAACAALDK(1)K	-1.6514	13	505490	460760	427830	654890	647820	615320	0.915712	0.834682	0.775029	1.18636	1.17355	1.11467	0.915628	0.910962	0.918596	1.09263	1.08379	1.0784	1.00009	0.916265	0.84371	1.08578	1.08282	1.03364	1.1602	0.0432381
Q5SX39	570	K	Myosin-4 OS=Mus musculus OX=10090 GN=Myh4 PE=1 SV=1	Myh4	0.999997	2.22351e-19	143.39	2	SNNFQKPK(1)PAK	-0.74009	6	65864	68411	58606	65565	80549	76593	0.950903	0.987675	0.846117	0.946587	1.16292	1.1058	0.915628	0.910962	0.918596	1.09263	1.08379	1.0784	1.03853	1.08421	0.921098	0.866338	1.07301	1.02541	0.974021	0.746903
Q5SX39	638	K	Myosin-4 OS=Mus musculus OX=10090 GN=Myh4 PE=1 SV=1	Myh4	1	7.97946e-266	328.81	2	TLAFLFSGGQAAEAEGGGGK(1)K	0.353	11	242830	294460	243930	721630	829230	836990	0.45975	0.557501	0.461833	1.36626	1.56998	1.58467	0.915628	0.910962	0.918596	1.09263	1.08379	1.0784	0.502115	0.611992	0.502759	1.25043	1.44861	1.46947	2.57814	0.000343109
Q5SX39	1264	K	Myosin-4 OS=Mus musculus OX=10090 GN=Myh4 PE=1 SV=1	Myh4	1	8.04658e-64	240.41	2	TLEDQLSEVK(1)TK	-0.74939	6	210480	185300	192300	213160	223040	206980	1.02568	0.902977	0.937089	1.03874	1.08689	1.00863	0.915628	0.910962	0.918596	1.09263	1.08379	1.0784	1.12019	0.991235	1.02013	0.95068	1.00286	0.935299	0.922492	0.133895
Q5SX39	63	K	Myosin-4 OS=Mus musculus OX=10090 GN=Myh4 PE=1 SV=1	Myh4	1	2.75741e-67	197.79	2	VTAK(1)TEGGATVTVK	-0.34751	22	533510	518790	186490	419830	372070	390220	1.32225	1.28577	0.462198	1.04051	0.922141	0.967124	0.915628	0.910962	0.918596	1.09263	1.08379	1.0784	1.4441	1.41145	0.503157	0.952298	0.850851	0.896815	0.803872	0.758747
Q5SX40	1423	K	Myosin-1 OS=Mus musculus OX=10090 GN=Myh1 PE=1 SV=1	Myh1	1	0.0130259	72.492	2	CASLEK(1)TK	1.6722	3	0	17240	0	19694	17779	0		0.945296		1.07985	0.974851		0.706764	0.699099	0.700812	1.29975	1.31281	1.28077		1.35216		0.830819	0.74257		0.581804
Q5SX40	787	K	Myosin-1 OS=Mus musculus OX=10090 GN=Myh1 PE=1 SV=1	Myh1	1	0.0125704	92.445	2	DDK(1)LAQLITR	0.14494	1	0	0	0	0	10323	0					1		0.706764	0.699099	0.700812	1.29975	1.31281	1.28077					0.761727
Q5SX40	860	K	Myosin-1 OS=Mus musculus OX=10090 GN=Myh1 PE=1 SV=1	Myh1	1	0.00250453	97.277	2	EMANMK(1)EEFEK	1.7455	6	8217.7	0	0	17912	65071	21520	0.291613			0.635624	2.30911	0.763657	0.706764	0.699099	0.700812	1.29975	1.31281	1.28077	0.412603			0.489038	1.75891	0.596247	2.29776
Q5SX40	872	K	Myosin-1 OS=Mus musculus OX=10090 GN=Myh1 PE=1 SV=1	Myh1	1	0.00652484	115.86	2	ENLAK(1)AEAK	2.6461	2	0	0	0	7734	9505.9	0				0.897221	1.10278		0.706764	0.699099	0.700812	1.29975	1.31281	1.28077				0.690305	0.840016
Q5SX40	1937	K	Myosin-1 OS=Mus musculus OX=10090 GN=Myh1 PE=1 SV=1	Myh1	1	0.00304974	91.783	2	EVHTK(1)IISEE	-1.8688	7	41475	0	0	37727	39575	34627	1.08146			0.983729	1.03192	0.902897	0.706764	0.699099	0.700812	1.29975	1.31281	1.28077	1.53015			0.756863	0.786038	0.704962	0.489681
Q5SX40	1535	K	Myosin-1 OS=Mus musculus OX=10090 GN=Myh1 PE=1 SV=1	Myh1	1	0.0022252	113.7	2	IHELEK(1)IK	0.42419	10	58526	45070	49659	86667	83710	77268	0.875919	0.674532	0.743213	1.29709	1.25283	1.15642	0.706764	0.699099	0.700812	1.29975	1.31281	1.28077	1.23934	0.96486	1.0605	0.997954	0.954315	0.902905	0.87456	0.174442
Q5SX40	1080	K	Myosin-1 OS=Mus musculus OX=10090 GN=Myh1 PE=1 SV=1	Myh1	1	2.03015e-51	171.51	2	LAQESTMDVENDK(1)QQLDEK	-2.1064	44	2432400	2493700	2174000	1725300	1575900	1701100	1.20591	1.2363	1.0778	0.855351	0.781283	0.843353	0.706764	0.699099	0.700812	1.29975	1.31281	1.28077	1.70624	1.76842	1.53794	0.658091	0.595124	0.658472	0.381377	5.67673e-05
Q5SX40	1086	K	Myosin-1 OS=Mus musculus OX=10090 GN=Myh1 PE=1 SV=1	Myh1	1	0.000114094	90.308	2	QQLDEK(1)LK	0.18779	8	205520	180400	208610	0	150930	0	1.10278	0.967993	1.11936		0.809862		0.706764	0.699099	0.700812	1.29975	1.31281	1.28077	1.56033	1.38463	1.59724		0.616894		0.407442
Q5SX40	1417	K	Myosin-1 OS=Mus musculus OX=10090 GN=Myh1 PE=1 SV=1	Myh1	1	2.654e-31	130.7	3	LQDAEEHVEAVNAK(1)CASLEK	-0.0095328	10	77964	94241	78346	128490	118190	117390	0.761093	0.919991	0.764823	1.25433	1.15378	1.14597	0.706764	0.699099	0.700812	1.29975	1.31281	1.28077	1.07687	1.31597	1.09134	0.965061	0.878868	0.894751	0.786034	0.0285122
Q5SX40	1877	K	Myosin-1 OS=Mus musculus OX=10090 GN=Myh1 PE=1 SV=1	Myh1	1	5.72654e-06	138.23	2	LQDLVDK(1)LQSK	-2.498	10	199840	250420	191340	168340	135080	175860	1.06973	1.34048	1.02423	0.901113	0.723075	0.941367	0.706764	0.699099	0.700812	1.29975	1.31281	1.28077	1.51356	1.91744	1.46149	0.6933	0.550785	0.734999	0.404514	0.00179366
Q5SX40	1506	K	Myosin-1 OS=Mus musculus OX=10090 GN=Myh1 PE=1 SV=1	Myh1	1	0.00132617	72.031	2	NAYEESLDHLETLK(1)R	-3.7234	2	0	0	0	0	40050	39993					1.00071	0.999288	0.706764	0.699099	0.700812	1.29975	1.31281	1.28077					0.762269	0.780222
Q5SX40	998	K	Myosin-1 OS=Mus musculus OX=10090 GN=Myh1 PE=1 SV=1	Myh1	1	7.08463e-46	162	2	NLTEEMAGLDETIAK(1)LTK	3.5056	6	34280	23104	25333	38343	37469	33048	1.07362	0.723594	0.793404	1.20086	1.17349	1.03503	0.706764	0.699099	0.700812	1.29975	1.31281	1.28077	1.51906	1.03504	1.13212	0.923923	0.89388	0.808129	0.712365	0.05606
Q5SX40	1845	K	Myosin-1 OS=Mus musculus OX=10090 GN=Myh1 PE=1 SV=1	Myh1	1	0.0184344	65.404	2	NVEAIK(1)GLR	-0.9664	2	0	0	21604	0	0	26681			0.894853			1.10515	0.706764	0.699099	0.700812	1.29975	1.31281	1.28077			1.27688			0.862874	0.675766
Q5SX40	1331	K	Myosin-1 OS=Mus musculus OX=10090 GN=Myh1 PE=1 SV=1	Myh1	1	0.0212724	74.269	2	QLEEEIK(1)AK	2.1788	2	0	0	0	7996.9	7734.6	0				1.01667	0.983326		0.706764	0.699099	0.700812	1.29975	1.31281	1.28077				0.78221	0.749026
Q5SX40	73	K	Myosin-1 OS=Mus musculus OX=10090 GN=Myh1 PE=1 SV=1	Myh1	1	2.71495e-05	102.26	2	TEGGTTVTVK(1)DDQVYPMNPPK	-2.2168	4	0	36974	0	48563	48900	69189		0.726312		0.953965	0.960585	1.35914	0.706764	0.699099	0.700812	1.29975	1.31281	1.28077		1.03893		0.733963	0.731703	1.06119	0.810725
Q5SX40	1267	K	Myosin-1 OS=Mus musculus OX=10090 GN=Myh1 PE=1 SV=1	Myh1	1	1.0824e-21	147.19	2	TLEDQVSELK(1)TK	-0.7121	6	16577	10872	17339	21915	25629	26293	0.838457	0.549901	0.876999	1.10845	1.2963	1.32989	0.706764	0.699099	0.700812	1.29975	1.31281	1.28077	1.18633	0.786586	1.2514	0.852822	0.987429	1.03835	0.892776	0.574891
Q5SX40	810	K	Myosin-1 OS=Mus musculus OX=10090 GN=Myh1 PE=1 SV=1	Myh1	1	0.00324463	83.358	2	VEYQK(1)MVER	1.3954	1	0	0	0	0	0	11376						1	0.706764	0.699099	0.700812	1.29975	1.31281	1.28077						0.780778
Q5SX40	63	K	Myosin-1 OS=Mus musculus OX=10090 GN=Myh1 PE=1 SV=1	Myh1	1	7.09508e-41	181.44	2	VTAK(1)TEGGTTVTVK	-1.2491	6	52999	47723	43681	77115	75681	72360	0.860469	0.77481	0.709186	1.25201	1.22872	1.17481	0.706764	0.699099	0.700812	1.29975	1.31281	1.28077	1.21748	1.1083	1.01195	0.96327	0.935952	0.917262	0.843834	0.0389259
Q5SX40	1479	K	Myosin-1 OS=Mus musculus OX=10090 GN=Myh1 PE=1 SV=1	Myh1	1	0.00646882	48.363	2	YEETHAELEASQK(1)ESR	-1.9536	1	0	0	0	0	32217	0					1		0.706764	0.699099	0.700812	1.29975	1.31281	1.28077					0.761727
Q5XKE0	454	K	Myosin-binding protein C, fast-type OS=Mus musculus OX=10090 GN=Mybpc2 PE=1 SV=1	Mybpc2	1	1.79191e-15	135.13	2	AAEQAVFK(1)CEVSDEK	-1.2066	4	49457	0	56392	0	67493	48602	0.891342		1.01633		1.2164	0.875933	0.935952	0.941672	0.954368	1.06845	1.05041	1.04915	0.952337		1.06492		1.15802	0.834896	0.987934	0.909158
Q5XKE0	461	K	Myosin-binding protein C, fast-type OS=Mus musculus OX=10090 GN=Mybpc2 PE=1 SV=1	Mybpc2	1	2.50383e-14	141.29	2	CEVSDEK(1)VTGK	-0.1139	4	52765	51261	0	63379	0	61518	0.921969	0.89569		1.10743		1.07491	0.935952	0.941672	0.954368	1.06845	1.05041	1.04915	0.98506	0.95117		1.03648		1.02455	1.06446	0.146024
Q5XKE0	137	K	Myosin-binding protein C, fast-type OS=Mus musculus OX=10090 GN=Mybpc2 PE=1 SV=1	Mybpc2	1	5.74365e-14	92.178	2	AK(1)DVCDSCSFNVDVEAPR	-3.7442	7	122750	123880	97981	114380	81154	68325	1.21041	1.22156	0.966171	1.12788	0.800243	0.673739	0.935952	0.941672	0.954368	1.06845	1.05041	1.04915	1.29324	1.29722	1.01237	1.05562	0.76184	0.642175	0.682696	0.07671
Q5XKE0	24	K	Myosin-binding protein C, fast-type OS=Mus musculus OX=10090 GN=Mybpc2 PE=1 SV=1	Mybpc2	1	0.00157507	103.69	2	EAPAK(1)QTPEEPPK	-0.19555	7	0	300470	209470	241680	25155	205950		1.52876	1.06576	1.22964	0.127986	1.04785	0.935952	0.941672	0.954368	1.06845	1.05041	1.04915		1.62345	1.11672	1.15087	0.121844	0.998761	0.552635	0.388786
Q5XKE0	88	K	Myosin-binding protein C, fast-type OS=Mus musculus OX=10090 GN=Mybpc2 PE=1 SV=1	Mybpc2	1	0.00223625	92.732	2	GK(1)WQELGSK	-0.67562	6	88450	85750	82490	66610	65369	61028	1.18013	1.1441	1.10061	0.888732	0.872174	0.814255	0.935952	0.941672	0.954368	1.06845	1.05041	1.04915	1.26088	1.21497	1.15323	0.831797	0.830319	0.776108	0.671856	0.000323835
Q5XKE0	95	K	Myosin-binding protein C, fast-type OS=Mus musculus OX=10090 GN=Mybpc2 PE=1 SV=1	Mybpc2	1	7.13822e-14	159.11	2	WQELGSK(1)SGAR	-1.9553	6	304190	286200	273380	238870	225590	226060	1.17426	1.10481	1.05532	0.922106	0.870841	0.872656	0.935952	0.941672	0.954368	1.06845	1.05041	1.04915	1.25461	1.17325	1.10578	0.863033	0.82905	0.831773	0.714236	0.000973924
Q5XKE0	543	K	Myosin-binding protein C, fast-type OS=Mus musculus OX=10090 GN=Mybpc2 PE=1 SV=1	Mybpc2	1	1.04132e-28	194.55	2	IHLDCSGK(1)TSDNSIVVVAGNK	-2.2163	8	6621.9	49194	40738	41872	42290	41416	0.178864	1.32878	1.10037	1.131	1.14229	1.11869	0.935952	0.941672	0.954368	1.06845	1.05041	1.04915	0.191104	1.41108	1.15299	1.05855	1.08748	1.06628	1.16592	0.511211
Q5XKE0	256	K	Myosin-binding protein C, fast-type OS=Mus musculus OX=10090 GN=Mybpc2 PE=1 SV=1	Mybpc2	1	0.0117059	90.142	2	K(1)LDPAYQVDR	-0.1372	3	146690	140500	134860	0	0	0	1.0427	0.998697	0.958607				0.935952	0.941672	0.954368	1.06845	1.05041	1.04915	1.11405	1.06056	1.00444
Q5XKE0	53	K	Myosin-binding protein C, fast-type OS=Mus musculus OX=10090 GN=Mybpc2 PE=1 SV=1	Mybpc2	1	0.00595546	78.043	2	K(1)PDSVSVETGK	0.63834	3	82464	79815	0	0	0	90432	0.978952	0.947505				1.07354	0.935952	0.941672	0.954368	1.06845	1.05041	1.04915	1.04594	1.00619				1.02325	0.997251
Q5XKE0	1080	K	Myosin-binding protein C, fast-type OS=Mus musculus OX=10090 GN=Mybpc2 PE=1 SV=1	Mybpc2	1	0.00229246	129.28	2	NK(1)MEIHEDPK	0.72888	6	65939	71638	66466	62245	64650	67876	0.992026	1.07777	0.999955	0.936452	0.972634	1.02117	0.935952	0.941672	0.954368	1.06845	1.05041	1.04915	1.05991	1.14452	1.04777	0.87646	0.925958	0.973327	0.853497	0.0181076
Q5XKE0	1073	K	Myosin-binding protein C, fast-type OS=Mus musculus OX=10090 GN=Mybpc2 PE=1 SV=1	Mybpc2	1	0.0211801	76.833	2	PK(1)VVWMK	0.073985	4	8214.3	8077.3	0	9774.2	0	9951.7	0.912257	0.897042		1.08549		1.10521	0.935952	0.941672	0.954368	1.06845	1.05041	1.04915	0.974683	0.952605		1.01595		1.05343	1.07373	0.100258
Q5XKE0	304	K	Myosin-binding protein C, fast-type OS=Mus musculus OX=10090 GN=Mybpc2 PE=1 SV=1	Mybpc2	1	5.24571e-07	118.06	2	YVFENVGK(1)K	-1.2493	6	151710	159560	129660	120420	112310	105750	1.16788	1.22831	0.99814	0.927009	0.864577	0.814077	0.935952	0.941672	0.954368	1.06845	1.05041	1.04915	1.2478	1.3044	1.04586	0.867622	0.823086	0.775939	0.685549	0.00747555
Q5XKE0	165	K	Myosin-binding protein C, fast-type OS=Mus musculus OX=10090 GN=Mybpc2 PE=1 SV=1	Mybpc2	1	3.37385e-21	143.22	2	QDSSGQSLESFK(1)R	1.7751	6	32565	35196	26767	24293	27183	22512	1.15947	1.25315	0.953037	0.864951	0.967849	0.801538	0.935952	0.941672	0.954368	1.06845	1.05041	1.04915	1.23882	1.33077	0.998605	0.80954	0.921402	0.763987	0.699213	0.0260851
Q5XKE0	1030	K	Myosin-binding protein C, fast-type OS=Mus musculus OX=10090 GN=Mybpc2 PE=1 SV=1	Mybpc2	1	0.0134608	70.389	2	TGITLK(1)PLEYK	-4.1401	2	0	9483.6	0	0	0	17449		0.704247				1.29575	0.935952	0.941672	0.954368	1.06845	1.05041	1.04915		0.747869				1.23505	1.65142
Q5XKE0	1035	K	Myosin-binding protein C, fast-type OS=Mus musculus OX=10090 GN=Mybpc2 PE=1 SV=1	Mybpc2	0.999998	4.67962e-09	111.98	3	TGITLKPLEYK(1)EHDFR	-6.6325	5	0	37328	52478	51474	44279	46814		0.803191	1.12918	1.10757	0.952757	1.0073	0.935952	0.941672	0.954368	1.06845	1.05041	1.04915		0.852942	1.18317	1.03662	0.907035	0.960112	0.950757	0.85306
Q5XKE0	530	K	Myosin-binding protein C, fast-type OS=Mus musculus OX=10090 GN=Mybpc2 PE=1 SV=1	Mybpc2	1	0.000233108	140.05	2	VEYVPK(1)QEPPK	-1.0594	8	493010	409100	443280	450880	486730	416230	1.09589	0.90937	0.985348	1.00224	1.08193	0.925219	0.935952	0.941672	0.954368	1.06845	1.05041	1.04915	1.17088	0.965698	1.03246	0.938035	1.03001	0.881874	0.8993	0.220175
Q60597	1000	K	2-oxoglutarate dehydrogenase complex component E1 OS=Mus musculus OX=10090 GN=Ogdh PE=1 SV=3	Ogdh	1	0.00356681	104.39	2	K(1)THLTELQR	-1.9799	3	9541.3	0	9334	0	0	15120	0.841996		0.823702			1.3343	0.786599	0.786354	0.783483	1.23122	1.21674	1.1956	1.07043		1.05133			1.11601	1.05197
Q60597	564	K	2-oxoglutarate dehydrogenase complex component E1 OS=Mus musculus OX=10090 GN=Ogdh PE=1 SV=3	Ogdh	1	0.0127036	77.358	2	YDK(1)ICEEAFTR	2.2334	3	0	19239	18318	0	31955	0		0.830317	0.790569		1.37911		0.786599	0.786354	0.783483	1.23122	1.21674	1.1956		1.05591	1.00904		1.13345		1.0978
Q60866	90	K	Phosphotriesterase-related protein OS=Mus musculus OX=10090 GN=Pter PE=1 SV=1	Pter	1	2.60214e-05	81.908	2	AK(1)GGGALVENTTTGLSR	2.6147	4	14273	19933	8413.8	0	11244	0	1.05993	1.48025	0.62482		0.834995		0.998469	1.0488	1.06186	1.03846	0.921989	0.930414	1.06156	1.41137	0.588418		0.905645		0.887495
Q61425	87	K	Hydroxyacyl-coenzyme A dehydrogenase, mitochondrial OS=Mus musculus OX=10090 GN=Hadh PE=1 SV=2	Hadh	1	7.93181e-22	160.52	2	FTENPK(1)AGDEFVEK	-0.015268	6	73152	64474	61185	89212	110370	93759	0.891822	0.786025	0.745928	1.08762	1.34556	1.14305	0.919587	1.12783	1.07237	0.957271	0.884789	1.03815	0.969807	0.696936	0.69559	1.13616	1.52077	1.10104	1.59079	0.0366583
Q61425	81	K	Hydroxyacyl-coenzyme A dehydrogenase, mitochondrial OS=Mus musculus OX=10090 GN=Hadh PE=1 SV=2	Hadh	1	8.46905e-06	143.56	2	K(1)FTENPK	-2.2948	11	72144	74016	74620	53618	100780	96645	0.917429	0.941234	0.948915	0.68184	1.28158	1.229	0.919587	1.12783	1.07237	0.957271	0.884789	1.03815	0.997653	0.834553	0.884878	0.712275	1.44846	1.18383	1.23094	0.481961
Q61425	68	K	Hydroxyacyl-coenzyme A dehydrogenase, mitochondrial OS=Mus musculus OX=10090 GN=Hadh PE=1 SV=2	Hadh	1	0.00753555	83.623	2	K(1)GIEESLK	0.41041	2	0	0	0	0	9926.1	10761					0.959642	1.04036	0.919587	1.12783	1.07237	0.957271	0.884789	1.03815					1.0846	1.00212
Q61598	164	K	Rab GDP dissociation inhibitor beta OS=Mus musculus OX=10090 GN=Gdi2 PE=1 SV=1	Gdi2	1	0.00717707	76.605	2	TFEGVDPK(1)K	-0.20199	6	20461	15963	18034	23358	19679	19593	1.04849	0.818	0.924125	1.19695	1.00842	1.00401	0.955374	0.993354	0.983394	1.02092	1.04268	1.00427	1.09747	0.823473	0.939731	1.17242	0.96714	0.999743	1.0974	0.399069
Q62234	971	K	Myomesin-1 OS=Mus musculus OX=10090 GN=Myom1 PE=1 SV=2	Myom1	1	0.00193484	93.162	2	EANIK(1)AVSDAAYK	-1.1639	3	0	18971	0	0	13598	14083		1.21995			0.874432	0.90562	0.909939	0.911522	0.906773	1.08772	1.09847	1.08558		1.33836			0.796045	0.834231	0.609056
Q62234	1065	K	Myomesin-1 OS=Mus musculus OX=10090 GN=Myom1 PE=1 SV=2	Myom1	1	0.00446989	108.3	2	EASAK(1)DDQWR	-1.9728	4	0	30546	28377	19632	0	25810		1.17074	1.08761	0.752436		0.989221	0.909939	0.911522	0.906773	1.08772	1.09847	1.08558		1.28438	1.19942	0.691756		0.911241	0.645381	0.173509
Q62234	1385	K	Myomesin-1 OS=Mus musculus OX=10090 GN=Myom1 PE=1 SV=2	Myom1	1	1.25427e-15	144.47	2	EISVDEK(1)HDFK	-0.17974	6	66983	58027	56324	56165	52883	47448	1.18965	1.03058	1.00034	0.997514	0.939224	0.842696	0.909939	0.911522	0.906773	1.08772	1.09847	1.08558	1.30739	1.13062	1.10318	0.917069	0.855029	0.776267	0.719635	0.0101814
Q62234	229	K	Myomesin-1 OS=Mus musculus OX=10090 GN=Myom1 PE=1 SV=2	Myom1	1	0.0130415	78.816	2	EK(1)AEELSLK	-0.017745	4	0	25359	24533	0	22119	26360		1.03116	0.99757		0.899411	1.07186	0.909939	0.911522	0.906773	1.08772	1.09847	1.08558		1.13125	1.10013		0.818785	0.987366	0.809433	0.254696
Q62234	964	K	Myomesin-1 OS=Mus musculus OX=10090 GN=Myom1 PE=1 SV=2	Myom1	1	0.00472469	74.269	2	EVVGEVPGK(1)WR	1.766	4	30913	35411	0	19163	21698	0	1.15363	1.32149		0.715137	0.80974		0.909939	0.911522	0.906773	1.08772	1.09847	1.08558	1.26781	1.44976		0.657465	0.737152		0.513185	0.0182419
Q62234	1367	K	Myomesin-1 OS=Mus musculus OX=10090 GN=Myom1 PE=1 SV=2	Myom1	1	0.00434503	85.716	2	K(1)ETHIVWYK	0.74276	4	112610	109920	0	0	132870	113390	0.960857	0.937904			1.13373	0.967512	0.909939	0.911522	0.906773	1.08772	1.09847	1.08558	1.05596	1.02894			1.0321	0.891244	0.92251	0.456044
Q62234	272	K	Myomesin-1 OS=Mus musculus OX=10090 GN=Myom1 PE=1 SV=2	Myom1	1	0.00613967	108.4	2	SHTVWEK(1)ENVK	0.19246	3	0	12924	6102	0	7874.8	0		1.4413	0.6805		0.878204		0.909939	0.911522	0.906773	1.08772	1.09847	1.08558		1.5812	0.750463		0.799479		0.68576
Q62234	193	K	Myomesin-1 OS=Mus musculus OX=10090 GN=Myom1 PE=1 SV=2	Myom1	1	3.00101e-10	101.43	2	TLLASEEAIAASK(1)QSTASK	-5.6672	4	29121	0	0	27348	40837	42282	0.834484			0.783678	1.17022	1.21162	0.909939	0.911522	0.906773	1.08772	1.09847	1.08558	0.917077			0.720478	1.06531	1.11611	1.05477
Q62234	33	K	Myomesin-1 OS=Mus musculus OX=10090 GN=Myom1 PE=1 SV=2	Myom1	1	0.00539551	92.445	2	TTMSHYQQEK(1)K	-1.4388	1	0	10539	0	0	0	0		1					0.909939	0.911522	0.906773	1.08772	1.09847	1.08558		1.09707
Q62234	590	K	Myomesin-1 OS=Mus musculus OX=10090 GN=Myom1 PE=1 SV=2	Myom1	1	7.39701e-05	133.49	2	VSEPVAALDPAEK(1)AR	-1.7915	5	75561	66139	0	60696	63071	62530	1.15186	1.00823		0.925252	0.961457	0.95321	0.909939	0.911522	0.906773	1.08772	1.09847	1.08558	1.26586	1.10609		0.850635	0.875269	0.878069	0.73188	0.129826
Q62234	1519	K	Myomesin-1 OS=Mus musculus OX=10090 GN=Myom1 PE=1 SV=2	Myom1	1	0.000610442	101.48	2	YVMELFDGK(1)TGHQK	-1.4838	2	0	0	0	11467	10717	0				1.03381	0.966192		0.909939	0.911522	0.906773	1.08772	1.09847	1.08558				0.950437	0.879579
Q62407	1864	K	Striated muscle-specific serine/threonine-protein kinase OS=Mus musculus OX=10090 GN=Speg PE=1 SV=2	Speg	1	2.40141e-22	140.01	2	TEAK(1)GAEVSTDHLK	-4.1885	3	10338	8382.7	0	11254	0	0	1.03467	0.838978		1.12635			0.910746	0.906135	0.914012	1.10909	1.08584	1.07418	1.13607	0.925886		1.01557			0.985051
Q62446	99	K	Peptidyl-prolyl cis-trans isomerase FKBP3 OS=Mus musculus OX=10090 GN=Fkbp3 PE=1 SV=2	Fkbp3	1	0.00445706	77.157	2	DSK(1)SEETLDEGPPK	4.1451	2	4564.8	7644.4	0	0	0	0	0.747764	1.25224					0.949139	0.968881	1.03433	1.03563	0.999797	1.01222	0.787834	1.29246
Q64433	56	K	10 kDa heat shock protein, mitochondrial OS=Mus musculus OX=10090 GN=Hspe1 PE=1 SV=2	Hspe1	1	3.91956e-29	168.05	2	GK(1)SGEIEPVSVK	-1.3647	6	137190	145790	127770	140750	125070	115160	1.03967	1.10485	0.968285	1.06665	0.947823	0.872722	1.06685	1.03465	1.147	0.989599	0.871852	0.890046	0.974526	1.06784	0.844189	1.07786	1.08714	0.980535	1.08972	0.304203
Q64433	40	K	10 kDa heat shock protein, mitochondrial OS=Mus musculus OX=10090 GN=Hspe1 PE=1 SV=2	Hspe1	1	4.97306e-06	93.026	2	SQGK(1)VLQATVVAVGSGGK	-0.13762	2	0	44432	0	0	68389	0		0.787655			1.21235		1.06685	1.03465	1.147	0.989599	0.871852	0.890046		0.761274			1.39054		1.82659
Q64525	6	K	Histone H2B type 2-B OS=Mus musculus OX=10090 GN=Hist2h2bb PE=1 SV=3	Hist2h2bb	1	0.00202084	94.791	2	PDPAK(1)SAPAPK	-1.9148	4	0	74138	68564	20914	0	21195		1.60462	1.48398	0.452657		0.458739
Q69ZH9	48	K	Rho GTPase-activating protein 23 OS=Mus musculus OX=10090 GN=Arhgap23 PE=1 SV=2	Arhgap23	1	0.00552304	61.48	2	K(1)SLQDGFGFTLR	6.4333	3	0	0	0	23773	0	29577				0.891209		1.10879
Q6P8J7	140	K	Creatine kinase S-type, mitochondrial OS=Mus musculus OX=10090 GN=Ckmt2 PE=1 SV=1	Ckmt2	1	0.0120204	58.313	2	VMK(1)HPTDLDASK	-0.14715	2	0	0	0	7992.8	0	6396.9				1.11091		0.889094	0.735929	0.738382	0.730273	1.30144	1.23275	1.26123				0.8536		0.704941
Q6P8J7	209	K	Creatine kinase S-type, mitochondrial OS=Mus musculus OX=10090 GN=Ckmt2 PE=1 SV=1	Ckmt2	1	0.0141618	52.863	2	YYK(1)LSEMTEQDQQR	-5.0775	1	0	0	0	6170.1	0	0				1			0.735929	0.738382	0.730273	1.30144	1.23275	1.26123				0.768382
Q7TQ48	458	K	Sarcalumenin OS=Mus musculus OX=10090 GN=Srl PE=1 SV=2	Srl	1	0.00303908	59.77	2	NPGAPNCDK(1)TGCGETPK	-2.3318	2	0	15854	0	0	9591.9	0		1.24609			0.753905		0.890047	0.892766	0.887935	1.10946	1.10878	1.11101		1.39577			0.679941		0.487144
Q7TSC1	49	K	Protein PRRC2A OS=Mus musculus OX=10090 GN=Prrc2a PE=1 SV=1	Prrc2a	1	1.33413e-29	151.66	2	HGLQSLGK(1)VAIAR	-1.9299	7	78969	74615	76315	71022	74013	67753	1.07031	1.0113	1.03434	0.962603	1.00314	0.918297
Q7TSH2	684	K	Phosphorylase b kinase regulatory subunit beta OS=Mus musculus OX=10090 GN=Phkb PE=1 SV=1	Phkb	1	1.42975e-05	136.84	2	SFEELEFPK(1)HSK	-1.189	4	0	24090	26442	0	24837	30305		0.911861	1.00089		0.940137	1.14711	0.933063	0.936978	0.951614	1.1038	1.02888	1.04567		0.973193	1.05178		0.913748	1.09702	0.992983	0.929576
Q80TJ1	866	K	Calcium-dependent secretion activator 1 OS=Mus musculus OX=10090 GN=Cadps PE=1 SV=3	Cadps	1	0.0242328	70.389	2	IEENQK(1)DAENVGR	-2.6618	2	36569	0	39069	0	0	0	0.966948		1.03305
Q8BFR5	286	K	Elongation factor Tu, mitochondrial OS=Mus musculus OX=10090 GN=Tufm PE=1 SV=1	Tufm	1	0.00589144	70.195	2	K(1)GDECELLGHNK	3.47	2	0	0	4216.7	0	4600.8	0			0.956439		1.04356		0.843624	0.885504	0.873621	1.11661	1.15953	1.12111			1.0948		0.899988		0.822058
Q8BH95	101	K	Enoyl-CoA hydratase, mitochondrial OS=Mus musculus OX=10090 GN=Echs1 PE=1 SV=1	Echs1	1	0.000663736	101.45	2	AFAAGADIK(1)EMQNR	-1.2321	4	0	10805	18234	0	19927	24886		0.585225	0.987597		1.07929	1.34788	0.815884	0.785277	0.763155	1.25969	1.18513	1.19086		0.745246	1.2941		0.910695	1.13186	1.00157	0.925442
Q8BMF4	468	K	Dihydrolipoyllysine-residue acetyltransferase component of pyruvate dehydrogenase complex, mitochondrial OS=Mus musculus OX=10090 GN=Dlat PE=1 SV=2	Dlat	1	0.00346153	90.263	2	GK(1)ISVNDFIIK	-6.8729	2	0	0	0	0	39045	42795					0.954179	1.04582	0.846286	0.847555	0.855636	1.18891	1.16099	1.10062					0.821864	0.950209
Q8BMS1	644	K	Trifunctional enzyme subunit alpha, mitochondrial OS=Mus musculus OX=10090 GN=Hadha PE=1 SV=1	Hadha	1	6.79979e-09	155.57	2	GFYIYQEGSK(1)NK	0.4923	9	156660	141380	144330	214660	218210	193880	0.87919	0.793438	0.809993	1.20469	1.22461	1.08807	0.813646	0.834827	0.826847	1.18456	1.19016	1.14996	1.08056	0.950421	0.979617	1.017	1.02895	0.946181	0.993866	0.914916
Q8BMS1	406	K	Trifunctional enzyme subunit alpha, mitochondrial OS=Mus musculus OX=10090 GN=Hadha PE=1 SV=1	Hadha	1	8.56134e-14	171.34	2	GQQQVFK(1)GLNDK	1.3438	6	34620	39864	37504	76094	74008	63713	0.637563	0.734137	0.690675	1.40135	1.36293	1.17334	0.813646	0.834827	0.826847	1.18456	1.19016	1.14996	0.783588	0.879388	0.835312	1.18302	1.14517	1.02033	1.34032	0.00642009
Q8BMS1	569	K	Trifunctional enzyme subunit alpha, mitochondrial OS=Mus musculus OX=10090 GN=Hadha PE=1 SV=1	Hadha	1	0.000854042	90.263	2	ILQEGVDPK(1)K	-1.988	6	35790	35109	31165	47314	40515	45313	0.912987	0.895615	0.795005	1.20696	1.03352	1.15591	0.813646	0.834827	0.826847	1.18456	1.19016	1.14996	1.12209	1.07281	0.96149	1.01891	0.868387	1.00518	0.916384	0.270464
Q8BMS1	60	K	Trifunctional enzyme subunit alpha, mitochondrial OS=Mus musculus OX=10090 GN=Hadha PE=1 SV=1	Hadha	1	6.21942e-52	206.03	2	INSPNSK(1)VNTLNK	-1.1814	6	70842	65526	60483	106470	94749	90364	0.870234	0.804932	0.742983	1.30789	1.16391	1.11005	0.813646	0.834827	0.826847	1.18456	1.19016	1.14996	1.06955	0.964189	0.898573	1.10412	0.977945	0.965289	1.03923	0.585914
Q8BMS1	415	K	Trifunctional enzyme subunit alpha, mitochondrial OS=Mus musculus OX=10090 GN=Hadha PE=1 SV=1	Hadha	1	0.000145439	137.84	2	K(1)ALTSFER	-0.78907	6	176080	187610	186300	227760	221240	253740	0.843342	0.898566	0.892291	1.09087	1.05964	1.2153	0.813646	0.834827	0.826847	1.18456	1.19016	1.14996	1.0365	1.07635	1.07915	0.920906	0.890332	1.05682	0.898514	0.112292
Q8BMS1	519	K	Trifunctional enzyme subunit alpha, mitochondrial OS=Mus musculus OX=10090 GN=Hadha PE=1 SV=1	Hadha	1	1.81537e-15	149.02	2	TSK(1)DTTASAVAVGLR	-3.6717	6	66300	60828	58586	111440	136460	124750	0.712438	0.653638	0.629546	1.1975	1.46636	1.34052	0.813646	0.834827	0.826847	1.18456	1.19016	1.14996	0.875613	0.782962	0.761382	1.01092	1.23207	1.16571	1.40858	0.00940672
Q8BMS1	295	K	Trifunctional enzyme subunit alpha, mitochondrial OS=Mus musculus OX=10090 GN=Hadha PE=1 SV=1	Hadha	1	3.61834e-09	139.02	2	QTK(1)GLYPAPLK	-2.5713	5	0	25472	17658	38551	38866	37239		0.807169	0.559555	1.22162	1.2316	1.18005	0.813646	0.834827	0.826847	1.18456	1.19016	1.14996		0.96687	0.676734	1.03129	1.03482	1.02616	1.25427	0.4039
Q8BMS1	634	K	Trifunctional enzyme subunit alpha, mitochondrial OS=Mus musculus OX=10090 GN=Hadha PE=1 SV=1	Hadha	1	0.00596244	77.157	2	SGK(1)GFYIYQEGSK	0.25153	4	0	0	11539	15104	15266	18391			0.765439	1.00192	1.01267	1.21997	0.813646	0.834827	0.826847	1.18456	1.19016	1.14996			0.925733	0.845821	0.850868	1.06088	0.992931
Q8BWT1	214	K	3-ketoacyl-CoA thiolase, mitochondrial OS=Mus musculus OX=10090 GN=Acaa2 PE=1 SV=3	Acaa2	1	2.0678e-51	228.06	2	GK(1)QTMQVDEHAR	1.0101	6	53524	49505	50663	84149	81408	86139	0.792189	0.732705	0.749845	1.24546	1.20489	1.27491	0.781933	0.764733	0.78491	1.23696	1.22523	1.20623	1.01312	0.958119	0.955326	1.00687	0.983396	1.05694	1.04122	0.230997
Q8BWT1	270	K	3-ketoacyl-CoA thiolase, mitochondrial OS=Mus musculus OX=10090 GN=Acaa2 PE=1 SV=3	Acaa2	1	0.000473463	96.311	2	K(1)HNFTPLAR	-2.187	4	0	8767.3	0	18584	9824.4	14835		0.674269		1.42924	0.755568	1.14092	0.781933	0.764733	0.78491	1.23696	1.22523	1.20623		0.881705		1.15545	0.616672	0.945853	1.02755
Q8BWT1	234	K	3-ketoacyl-CoA thiolase, mitochondrial OS=Mus musculus OX=10090 GN=Acaa2 PE=1 SV=3	Acaa2	1	2.11556e-17	111.38	2	PQTTLEQLQK(1)LPSVFK	0.35958	4	17231	0	0	33586	31645	37234	0.575825			1.12238	1.05751	1.24429	0.781933	0.764733	0.78491	1.23696	1.22523	1.20623	0.736413			0.907369	0.863111	1.03155	1.26832
Q8BZP8	161	K	Neuropeptide S receptor OS=Mus musculus OX=10090 GN=Npsr1 PE=2 SV=1	Npsr1	1	0.0135114	58.286	2	FLQGEK(1)QAK	-11.242	1	0	0	121190	0	0	0			1
Q8CHP8	300	K	Glycerol-3-phosphate phosphatase OS=Mus musculus OX=10090 GN=Pgp PE=1 SV=1	Pgp	1	0.000212695	101.82	2	SNQESDCMFK(1)K	-2.3988	1	0	0	0	107120	0	0				1			0.896909	0.871975	0.881457	1.16148	1.10295	1.08523				0.860972
Q8CHT0	551	K	Delta-1-pyrroline-5-carboxylate dehydrogenase, mitochondrial OS=Mus musculus OX=10090 GN=Aldh4a1 PE=1 SV=3	Aldh4a1	1	0.00471103	74.424	2	ETHK(1)PLGDWR	-2.8402	4	0	15632	0	22164	21865	16839		0.817359		1.1589	1.14327	0.880471	0.765253	0.736663	0.740848	1.24526	1.22186	1.29012		1.10954		0.930651	0.93568	0.682473	0.765722
Q8CI51	89	K	PDZ and LIM domain protein 5 OS=Mus musculus OX=10090 GN=Pdlim5 PE=1 SV=4	Pdlim5	1	2.9086e-68	217.24	2	ASAAAK(1)SEPVSVQK	-0.31973	6	196670	188450	183960	182290	177680	163560	1.08	1.03486	1.0102	1.00103	0.975719	0.89818	0.99318	0.983104	0.95164	1.01825	1.02396	1.02986	1.08742	1.05265	1.06154	0.98309	0.952886	0.872136	0.877095	0.0235805
Q9WUB3	290	K	Glycogen phosphorylase, muscle form OS=Mus musculus OX=10090 GN=Pygm PE=1 SV=3	Pygm	1	0.0237839	50.116	2	VLYPNDNFFEGK(1)ELR	-3.9061	1	0	0	0	17945	0	0				1			0.880808	0.895149	0.912359	1.11322	1.10084	1.09762				0.898295
Q8K1Z0	170	K	Ubiquinone biosynthesis protein COQ9, mitochondrial OS=Mus musculus OX=10090 GN=Coq9 PE=1 SV=1	Coq9	1	0.00324916	88.181	2	LVQLGQAEK(1)R	1.1815	3	0	0	0	14139	11029	8727.9				1.25139	0.976136	0.772474	0.799707	0.743486	0.780724	1.17051	1.24712	1.25846				1.0691	0.782713	0.613825
Q8K2B3	480	K	Succinate dehydrogenase [ubiquinone] flavoprotein subunit, mitochondrial OS=Mus musculus OX=10090 GN=Sdha PE=1 SV=1	Sdha	1	4.91971e-07	73.305	3	ACALSIAESCRPGDK(1)VPSIK	0.55553	4	0	7197.2	0	17935	19124	21100		0.440491		1.09768	1.17045	1.29138	0.837741	0.810924	0.81343	1.16272	1.19047	1.18471		0.543196		0.944057	0.983183	1.09004	1.85156
Q8K2B3	485	K	Succinate dehydrogenase [ubiquinone] flavoprotein subunit, mitochondrial OS=Mus musculus OX=10090 GN=Sdha PE=1 SV=1	Sdha	1	4.17839e-06	94.119	2	VPSIK(1)ANAGEESVMNLDK	-5.0295	2	0	0	0	31303	0	36165				0.927936		1.07206	0.837741	0.810924	0.81343	1.16272	1.19047	1.18471				0.798072		0.904913
Q8K2B3	633	K	Succinate dehydrogenase [ubiquinone] flavoprotein subunit, mitochondrial OS=Mus musculus OX=10090 GN=Sdha PE=1 SV=1	Sdha	1	0.00116265	96.946	2	HTLSYVDIK(1)TGK	0.35006	6	21090	17317	13374	18276	26263	20993	1.07865	0.885682	0.684016	0.93473	1.34323	1.07369	0.837741	0.810924	0.81343	1.16272	1.19047	1.18471	1.28757	1.09219	0.840904	0.803915	1.12832	0.906287	0.881346	0.488017
Q8K2B3	547	K	Succinate dehydrogenase [ubiquinone] flavoprotein subunit, mitochondrial OS=Mus musculus OX=10090 GN=Sdha PE=1 SV=1	Sdha	1	0.0151051	66.664	2	ISQLYGDLK(1)HLK	-1.188	1	0	0	0	0	0	9837.5						1	0.837741	0.810924	0.81343	1.16272	1.19047	1.18471						0.844085
Q8K2B3	608	K	Succinate dehydrogenase [ubiquinone] flavoprotein subunit, mitochondrial OS=Mus musculus OX=10090 GN=Sdha PE=1 SV=1	Sdha	1	3.91866e-10	128.97	2	VDEYDYSK(1)PIQGQQK	-4.4777	4	0	27477	0	34497	30647	39696		0.830642		1.04286	0.926472	1.20003	0.837741	0.810924	0.81343	1.16272	1.19047	1.18471		1.02431		0.896911	0.778242	1.01293	0.874757
Q8K2B3	335	K	Succinate dehydrogenase [ubiquinone] flavoprotein subunit, mitochondrial OS=Mus musculus OX=10090 GN=Sdha PE=1 SV=1	Sdha	1	0.0247814	53.028	2	YAPVAK(1)DLASR	-2.9295	1	0	35787	0	0	0	0		1					0.837741	0.810924	0.81343	1.16272	1.19047	1.18471		1.23316
Q8K3J1	42	K	NADH dehydrogenase [ubiquinone] iron-sulfur protein 8, mitochondrial OS=Mus musculus OX=10090 GN=Ndufs8 PE=1 SV=1	Ndufs8	1	0.000907531	118.91	2	K(1)EQESEVDMK	-1.3854	5	11751	11848	10787	0	11109	10630	1.04686	1.0555	0.96098		0.989666	0.946993	0.848499	0.832805	0.872265	1.21141	1.10857	1.12645	1.23378	1.2674	1.10171		0.89274	0.840686	0.721682	0.012234
Q8QZS1	352	K	3-hydroxyisobutyryl-CoA hydrolase, mitochondrial OS=Mus musculus OX=10090 GN=Hibch PE=1 SV=1	Hibch	1	0.0164096	67.881	2	AVLIDK(1)DQTPK	0.61965	3	0	0	0	20424	20071	17881				1.04961	1.03147	0.918922	0.871485	0.824855	0.926504	1.0982	1.14107	1.13788				0.955751	0.90395	0.807571
Q8QZS1	249	K	3-hydroxyisobutyryl-CoA hydrolase, mitochondrial OS=Mus musculus OX=10090 GN=Hibch PE=1 SV=1	Hibch	1	0.0190999	55.578	3	SPSAEDVAGVLESYHAK(1)SK	-10.42	3	0	0	115000	214730	0	230500			0.615819	1.14987		1.23431	0.871485	0.824855	0.926504	1.0982	1.14107	1.13788			0.664669	1.04704		1.08475	1.60365
Q8QZT1	171	K	Acetyl-CoA acetyltransferase, mitochondrial OS=Mus musculus OX=10090 GN=Acat1 PE=1 SV=1	Acat1	1	7.40698e-09	106.97	2	GATPYGGVK(1)LEDLIVK	2.558	6	25155	27657	24228	45820	48313	49432	0.684164	0.752213	0.658952	1.24621	1.31401	1.34445	0.837263	0.867865	0.889724	1.11489	1.15187	1.13839	0.817143	0.86674	0.740625	1.11778	1.14077	1.18101	1.41866	0.0019375
Q8QZT1	265	K	Acetyl-CoA acetyltransferase, mitochondrial OS=Mus musculus OX=10090 GN=Acat1 PE=1 SV=1	Acat1	1	4.82432e-05	121.52	2	LK(1)TVFQK	-1.1347	5	15281	20724	0	27509	24845	30072	0.645144	0.87494		1.16139	1.04892	1.2696	0.837263	0.867865	0.889724	1.11489	1.15187	1.13839	0.770539	1.00815		1.04171	0.910627	1.11526	1.14976	0.333957
Q8R1G2	227	K	Carboxymethylenebutenolidase homolog OS=Mus musculus OX=10090 GN=Cmbl PE=1 SV=1	Cmbl	1	0.00032761	93.162	2	EDCSPADK(1)PYIEEAR	1.908	5	16042	21787	16271	11253	19909	0	0.940747	1.27765	0.954177	0.659907	1.16752		0.987616	0.945832	0.981336	1.0068	1.08082	0.997596	0.952544	1.35082	0.972324	0.655453	1.08021		0.794794	0.372823
Q8R2Q0	300	K	Tripartite motif-containing protein 29 OS=Mus musculus OX=10090 GN=Trim29 PE=1 SV=1	Trim29	1	0.0261912	49.96	2	IK(1)SFTTNEK	0.68306	1	70521	0	0	0	0	0	1
Q8R429	246	K	Sarcoplasmic/endoplasmic reticulum calcium ATPase 1 OS=Mus musculus OX=10090 GN=Atp2a1 PE=1 SV=1	Atp2a1	1	5.69498e-09	137.4	2	DQMAATEQDK(1)TPLQQK	-4.0137	3	0	0	0	16539	7198.9	8908.5				1.51983	0.661534	0.818635	0.858253	0.863223	0.866624	1.13751	1.14644	1.12795				1.3361	0.577032	0.725776
Q8R429	35	K	Sarcoplasmic/endoplasmic reticulum calcium ATPase 1 OS=Mus musculus OX=10090 GN=Atp2a1 PE=1 SV=1	Atp2a1	1	2.61367e-12	103.23	2	HLEK(1)YGPNELPAEEGK	-1.8899	10	165050	188390	144180	25479	144730	181550	1.16591	1.33078	1.01849	0.179983	1.02237	1.28247	0.858253	0.863223	0.866624	1.13751	1.14644	1.12795	1.35847	1.54165	1.17523	0.158225	0.891776	1.13699	0.53664	0.219502
Q8R429	169	K	Sarcoplasmic/endoplasmic reticulum calcium ATPase 1 OS=Mus musculus OX=10090 GN=Atp2a1 PE=1 SV=1	Atp2a1	1	0.000957474	105.36	2	ILSIK(1)STTLR	-3.8449	6	75206	66445	74186	92258	97953	95449	0.899778	0.79496	0.887575	1.10379	1.17193	1.14197	0.858253	0.863223	0.866624	1.13751	1.14644	1.12795	1.04838	0.92092	1.02418	0.970356	1.02223	1.01243	1.00386	0.910138
Q8R429	550	K	Sarcoplasmic/endoplasmic reticulum calcium ATPase 1 OS=Mus musculus OX=10090 GN=Atp2a1 PE=1 SV=1	Atp2a1	1	7.21277e-09	144.27	2	IMSVIK(1)EWGTGR	-5.4784	5	29742	0	18109	135080	137820	141590	0.321646		0.19584	1.46083	1.49046	1.53123	0.858253	0.863223	0.866624	1.13751	1.14644	1.12795	0.374768		0.225981	1.28423	1.30007	1.35754	4.37437	0.104581
Q8R429	713	K	Sarcoplasmic/endoplasmic reticulum calcium ATPase 1 OS=Mus musculus OX=10090 GN=Atp2a1 PE=1 SV=1	Atp2a1	1	0.000155734	90.376	2	K(1)AEIGIAMGSGTAVAK	-2.0351	6	33871	28927	30003	31686	38670	38102	1.00977	0.862381	0.894459	0.944634	1.15284	1.13591	0.858253	0.863223	0.866624	1.13751	1.14644	1.12795	1.17654	0.999025	1.03212	0.830439	1.00558	1.00706	0.886333	0.207121
Q8R429	605	K	Sarcoplasmic/endoplasmic reticulum calcium ATPase 1 OS=Mus musculus OX=10090 GN=Atp2a1 PE=1 SV=1	Atp2a1	1	6.45409e-50	207.6	2	K(1)EVTGSIQLCR	-1.6268	6	50852	58710	48810	65637	60465	51902	0.907056	1.04722	0.870633	1.17078	1.07853	0.925785	0.858253	0.863223	0.866624	1.13751	1.14644	1.12795	1.05686	1.21315	1.00463	1.02925	0.940758	0.820772	0.852239	0.136708
Q8R429	502	K	Sarcoplasmic/endoplasmic reticulum calcium ATPase 1 OS=Mus musculus OX=10090 GN=Atp2a1 PE=1 SV=1	Atp2a1	1	8.96224e-22	192.95	2	SMSVYCSPAK(1)SSR	-1.5749	11	418590	422420	388940	492850	482640	468240	0.939357	0.947952	0.872819	1.106	1.08309	1.05078	0.858253	0.863223	0.866624	1.13751	1.14644	1.12795	1.0945	1.09815	1.00715	0.972301	0.944741	0.931585	0.890251	0.0202424
Q8R429	629	K	Sarcoplasmic/endoplasmic reticulum calcium ATPase 1 OS=Mus musculus OX=10090 GN=Atp2a1 PE=1 SV=1	Atp2a1	1	4.52322e-34	180.17	2	VIMITGDNK(1)GTAIAICR	-4.9277	3	0	0	0	50084	54689	57350				0.926778	1.01199	1.06123	0.858253	0.863223	0.866624	1.13751	1.14644	1.12795				0.814741	0.882723	0.940854
Q8R429	542	K	Sarcoplasmic/endoplasmic reticulum calcium ATPase 1 OS=Mus musculus OX=10090 GN=Atp2a1 PE=1 SV=1	Atp2a1	1	0.00570076	76.572	2	VPLTGPVK(1)EK	-1.2234	5	70259	75487	67229	0	101040	93831	0.861342	0.925435	0.824196		1.2387	1.15032	0.858253	0.863223	0.866624	1.13751	1.14644	1.12795	1.0036	1.07207	0.951042		1.08048	1.01984	1.04089	0.470672
Q8R4N0	226	K	Citramalyl-CoA lyase, mitochondrial OS=Mus musculus OX=10090 GN=Clybl PE=1 SV=2	Clybl	1	0.013732	79.809	2	QK(1)VVVTAK	-4.4059	2	5702.6	0	0	10822	0	0	0.690195			1.3098			1.00106	0.889841	0.904156	1.05987	1.07855	1.06652	0.689465			1.23582			1.79243
Q8R4N0	80	K	Citramalyl-CoA lyase, mitochondrial OS=Mus musculus OX=10090 GN=Clybl PE=1 SV=2	Clybl	1	0.00370435	48.363	2	VDCAVLDCEDGVAENK(1)K	-6.269	1	0	0	0	0	0	2190.1						1	1.00106	0.889841	0.904156	1.05987	1.07855	1.06652						0.93763
Q8VEM8	290	K	Phosphate carrier protein, mitochondrial OS=Mus musculus OX=10090 GN=Slc25a3 PE=1 SV=1	Slc25a3	1	9.85329e-29	179.31	2	EK(1)GSTASQVLQR	0.68973	6	44718	41693	39281	62410	60347	63648	0.859694	0.801539	0.755169	1.19982	1.16016	1.22362	0.832079	0.852892	0.826584	1.16142	1.17736	1.14966	1.03319	0.93979	0.913603	1.03306	0.985386	1.06433	1.06797	0.19973
Q8VEM8	204	K	Phosphate carrier protein, mitochondrial OS=Mus musculus OX=10090 GN=Slc25a3 PE=1 SV=1	Slc25a3	1	9.30245e-06	132.44	2	MYK(1)EEGLNAFYK	-2.2341	3	0	0	0	77408	82860	73760				0.992292	1.06218	0.945528	0.832079	0.852892	0.826584	1.16142	1.17736	1.14966				0.854378	0.902168	0.822441
Q8VHX6	2700	K	Filamin-C OS=Mus musculus OX=10090 GN=Flnc PE=1 SV=3	Flnc	1	0.0228687	49.16	2	VYNVTYTVK(1)EK	0.11186	1	0	0	0	0	2869.8	0					1		0.864946	0.862771	0.85982	1.13661	1.14163	1.13423					0.875941
Q91VD9	84	K	NADH-ubiquinone oxidoreductase 75 kDa subunit, mitochondrial OS=Mus musculus OX=10090 GN=Ndufs1 PE=1 SV=2	Ndufs1	1	0.00779927	70.389	2	MCLVEIEK(1)APK	-1.1438	6	23543	24559	26912	22138	16777	19793	1.05636	1.10194	1.20752	0.993314	0.752771	0.888096	0.786414	0.835205	0.851085	1.16598	1.1917	1.16961	1.34326	1.31937	1.4188	0.851911	0.631676	0.75931	0.549538	0.0025191
Q91VR2	115	K	ATP synthase subunit gamma, mitochondrial OS=Mus musculus OX=10090 GN=Atp5f1c PE=1 SV=1	Atp5f1c	1	0.0144965	90.689	2	QMK(1)NEVAALTAAGK	0.46979	2	0	0	0	9877.1	0	7706.4				1.12345		0.876549	0.788727	0.774883	0.793969	1.21374	1.21343	1.21525				0.925611		0.721291
Q91Y97	147	K	Fructose-bisphosphate aldolase B OS=Mus musculus OX=10090 GN=Aldob PE=1 SV=3	Aldob	1	0.0023683	84.368	2	DGVDFGK(1)WR	1.1683	2	0	0	0	41519	45372	0				0.955657	1.04434
Q91YE8	950	K	Synaptopodin-2 OS=Mus musculus OX=10090 GN=Synpo2 PE=1 SV=2	Synpo2	1	0.000383688	113.46	2	K(1)PLNTLDVMK	0.14859	3	17260	15733	15253	0	0	0	1.07325	0.978299	0.948452				1.07806	1.09977	1.06175	0.911644	0.921787	0.926986	0.995538	0.889546	0.893291
Q91YQ5	539	K	Dolichyl-diphosphooligosaccharide--protein glycosyltransferase subunit 1 OS=Mus musculus OX=10090 GN=Rpn1 PE=1 SV=1	Rpn1	1	0.000752438	85.821	2	LK(1)TEGSDLCDR	-0.3874	5	8844.5	0	8371.1	13791	9346.4	9141.5	0.893483		0.84566	1.39319	0.944186	0.923486	1.00731	1.03752	1.04982	0.962209	0.949097	0.994043	0.886999		0.805528	1.4479	0.994826	0.92902	1.32809	0.240441
Q91Z83	963	K	Myosin-7 OS=Mus musculus OX=10090 GN=Myh7 PE=2 SV=1	Myh7	1	1.61451e-15	104.04	2	DIDDLELTLAK(1)VEK	0.46508	6	88189	75425	78533	76525	70210	61072	1.17597	1.00577	1.04721	1.02044	0.936229	0.814377	0.895387	0.888072	0.90398	1.12429	1.10787	1.0804	1.31337	1.13253	1.15845	0.90763	0.845068	0.753774	0.695402	0.00687225
Q91Z83	942	K	Myosin-7 OS=Mus musculus OX=10090 GN=Myh7 PE=2 SV=1	Myh7	1	2.41763e-18	179.31	2	K(1)LEDECSELK	-0.84774	8	557110	566670	516470	671090	620020	635900	0.937039	0.953118	0.868684	1.12875	1.04285	1.06956	0.895387	0.888072	0.90398	1.12429	1.10787	1.0804	1.04652	1.07324	0.960954	1.00397	0.941308	0.989968	0.952779	0.286149
Q91Z83	1324	K	Myosin-7 OS=Mus musculus OX=10090 GN=Myh7 PE=2 SV=1	Myh7	1	0.00569194	110.22	2	QLEEEVK(1)AK	-0.46684	2	0	0	22345	0	0	32011			0.822172			1.17783	0.895387	0.888072	0.90398	1.12429	1.10787	1.0804			0.909503			1.09018	1.19865
Q91Z83	72	K	Myosin-7 OS=Mus musculus OX=10090 GN=Myh7 PE=2 SV=1	Myh7	1	2.50698e-17	135.5	2	TVTVK(1)EDQVMQQNPPK	-5.92	2	0	12623	4428.5	0	0	0		1.48057	0.519426				0.895387	0.888072	0.90398	1.12429	1.10787	1.0804		1.66718	0.574599
Q921I1	315	K	Serotransferrin OS=Mus musculus OX=10090 GN=Tf PE=1 SV=1	Tf	1	0.00891186	71.066	2	DLLFK(1)DSAFGLLR	-2.1538	4	9424.5	10076	0	4780.2	6777.4	0	1.21379	1.2977		0.615646	0.872867		1.41628	1.42214	1.40313	0.571285	0.598192	0.588971	0.857026	0.912494		1.07765	1.45918		1.43362	0.249584
Q922B1	101	K	ADP-ribose glycohydrolase MACROD1 OS=Mus musculus OX=10090 GN=Macrod1 PE=1 SV=2	Macrod1	1	0.0109926	61.48	2	SFLK(1)GLSDK	-5.7361	1	0	0	0	14416	0	0				1			0.885627	0.892736	0.883	1.09891	1.07801	1.16172				0.909991
Q922B1	94	K	ADP-ribose glycohydrolase MACROD1 OS=Mus musculus OX=10090 GN=Macrod1 PE=1 SV=2	Macrod1	1	0.00889806	60	2	VDLSTSTDWK(1)EAK	1.6375	2	21931	0	0	0	12365	0	1.27892				0.721075		0.885627	0.892736	0.883	1.09891	1.07801	1.16172	1.44409				0.668895		0.463195
Q99JY0	189	K	Trifunctional enzyme subunit beta, mitochondrial OS=Mus musculus OX=10090 GN=Hadhb PE=1 SV=1	Hadhb	1	0.0107429	85.813	2	MMLDLNK(1)AK	-0.685	2	0	6317.9	0	0	0	9463.8		0.800662				1.19934	0.792967	0.827911	0.79915	1.17744	1.22979	1.17274		0.967086				1.02268	1.05749
Q99JY0	273	K	Trifunctional enzyme subunit beta, mitochondrial OS=Mus musculus OX=10090 GN=Hadhb PE=1 SV=1	Hadhb	1	0.011148	99.855	2	VPGK(1)DTVTK	-0.18343	3	0	0	44082	0	73365	71348			0.700474		1.16579	1.13374	0.792967	0.827911	0.79915	1.17744	1.22979	1.17274			0.876524		0.947956	0.966743	1.09221
Q99KI0	31	K	Aconitate hydratase, mitochondrial OS=Mus musculus OX=10090 GN=Aco2 PE=1 SV=1	Aco2	1	2.91477e-06	79.235	2	AK(1)VAMSHFEPSEYIR	-2.674	11	50957	41342	56017	106000	103240	107470	0.657473	0.533415	0.72276	1.36767	1.33205	1.38663	0.797289	0.797077	0.790467	1.21189	1.20974	1.19354	0.824635	0.669215	0.914346	1.12853	1.10111	1.16178	1.40829	0.0197098
Q99KI0	523	K	Aconitate hydratase, mitochondrial OS=Mus musculus OX=10090 GN=Aco2 PE=1 SV=1	Aco2	1	0.00596244	72.846	2	FK(1)LEAPDADELPR	2.7871	3	0	0	0	7135.3	5563.5	5136.2				1.20022	0.935828	0.863953	0.797289	0.797077	0.790467	1.21189	1.20974	1.19354				0.990365	0.773581	0.723859
Q99KI0	517	K	Aconitate hydratase, mitochondrial OS=Mus musculus OX=10090 GN=Aco2 PE=1 SV=1	Aco2	1	0.000576186	100.07	2	FNPETDFLTGK(1)DGK	7.5423	1	0	0	0	0	4299.9	0					1		0.797289	0.797077	0.790467	1.21189	1.20974	1.19354					0.826627
Q99KI0	730	K	Aconitate hydratase, mitochondrial OS=Mus musculus OX=10090 GN=Aco2 PE=1 SV=1	Aco2	1	6.10972e-09	119.79	2	LTIQGLK(1)DFAPGK	-4.9035	8	38191	42545	35528	72902	69733	74864	0.686553	0.764824	0.638681	1.31055	1.25358	1.34582	0.797289	0.797077	0.790467	1.21189	1.20974	1.19354	0.861109	0.959536	0.807979	1.0814	1.03624	1.12759	1.23457	0.0189113
Q99KI0	401	K	Aconitate hydratase, mitochondrial OS=Mus musculus OX=10090 GN=Aco2 PE=1 SV=1	Aco2	1	0.000312955	110.52	2	SAAVAK(1)QALAHGLK	0.46521	6	15161	22670	10932	17267	31371	17548	0.79136	1.18331	0.570618	0.901287	1.63747	0.915954	0.797289	0.797077	0.790467	1.21189	1.20974	1.19354	0.992563	1.48456	0.721875	0.7437	1.35358	0.767428	0.895502	0.7276
Q99KI0	549	K	Aconitate hydratase, mitochondrial OS=Mus musculus OX=10090 GN=Aco2 PE=1 SV=1	Aco2	1	1.80637e-22	132.63	3	SDFDPGQDTYQHPPK(1)DSSGQR	0.25426	5	0	90607	88625	102100	118760	121500		0.868562	0.849562	0.978734	1.13844	1.1647	0.797289	0.797077	0.790467	1.21189	1.20974	1.19354		1.08968	1.07476	0.807607	0.941064	0.975842	0.839172	0.0975598
Q99KI0	138	K	Aconitate hydratase, mitochondrial OS=Mus musculus OX=10090 GN=Aco2 PE=1 SV=1	Aco2	1	6.76403e-27	117.33	3	VAVPSTIHCDHLIEAQVGGEK(1)DLR	-2.4219	6	151860	129640	159780	146150	144220	152590	1.03044	0.879671	1.08419	0.991699	0.978603	1.0354	0.797289	0.797077	0.790467	1.21189	1.20974	1.19354	1.29243	1.10362	1.37158	0.818304	0.80894	0.867503	0.662153	0.00394025
Q99KI0	50	K	Aconitate hydratase, mitochondrial OS=Mus musculus OX=10090 GN=Aco2 PE=1 SV=1	Aco2	1	6.25857e-29	203.55	2	YDLLEK(1)NINIVR	-2.6717	3	0	0	0	12389	12186	11254				1.03734	1.02035	0.942309	0.797289	0.797077	0.790467	1.21189	1.20974	1.19354				0.855969	0.843446	0.78951
Q99KR7	189	K	Peptidyl-prolyl cis-trans isomerase F, mitochondrial OS=Mus musculus OX=10090 GN=Ppif PE=1 SV=1	Ppif	1	0.0164142	49.16	2	IESFGSK(1)SGK	1.0142	1	0	0	0	0	0	17285						1		0.993663	0.850557	0.369016	1.46321	1.32355						0.755542
Q99L13	78	K	3-hydroxyisobutyrate dehydrogenase, mitochondrial OS=Mus musculus OX=10090 GN=Hibadh PE=1 SV=1	Hibadh	1	1.09196e-29	133.93	2	EFK(1)EAGEQVASSPAEVAEK	-3.5356	2	0	0	0	0	12787	5895					1.36891	0.631089	0.810384	0.773598	0.835428	1.2115	1.12098	1.24811					1.22117	0.505635
Q99L28	57	K	Probable ribosome biogenesis protein RLP24 OS=Mus musculus OX=10090 GN=Rsl24d1 PE=2 SV=1	Rsl24d1	1	0.00511561	59.731	3	K(1)AAGK(1)ELTVDNSFEFEK(1)R	5.8046	4	283170	357010	392970	0	0	20435	1.07507	1.35541	1.49193			0.0775827
Q99L28	61	K	Probable ribosome biogenesis protein RLP24 OS=Mus musculus OX=10090 GN=Rsl24d1 PE=2 SV=1	Rsl24d1	1	0.00511561	59.731	3	K(1)AAGK(1)ELTVDNSFEFEK(1)R	5.8046	4	283170	357010	392970	0	0	20435	1.07507	1.35541	1.49193			0.0775827
Q99L28	73	K	Probable ribosome biogenesis protein RLP24 OS=Mus musculus OX=10090 GN=Rsl24d1 PE=2 SV=1	Rsl24d1	1	0.00511561	59.731	3	K(1)AAGK(1)ELTVDNSFEFEK(1)R	5.8046	4	283170	357010	392970	0	0	20435	1.07507	1.35541	1.49193			0.0775827
Q99LC5	226	K	Electron transfer flavoprotein subunit alpha, mitochondrial OS=Mus musculus OX=10090 GN=Etfa PE=1 SV=2	Etfa	1	0.0128565	96.311	2	GLK(1)SGENFK	0.72394	4	0	68307	60323	0	78257	78903		0.956045	0.844298		1.09531	1.10435	0.795727	0.796382	0.80031	1.21698	1.20989	1.18071		1.20049	1.05496		0.905298	0.935323	0.816078	0.180385
Q99LC5	59	K	Electron transfer flavoprotein subunit alpha, mitochondrial OS=Mus musculus OX=10090 GN=Etfa PE=1 SV=2	Etfa	1	2.08209e-06	102.57	2	LGGEVSCLVAGTK(1)CDK	-2.0115	6	18884	13828	18703	25023	25727	25426	0.888025	0.650265	0.879513	1.17671	1.20982	1.19566	0.795727	0.796382	0.80031	1.21698	1.20989	1.18071	1.11599	0.816524	1.09897	0.966913	0.999944	1.01266	0.982859	0.945159
Q99LX0	148	K	Parkinson disease protein 7 homolog OS=Mus musculus OX=10090 GN=Park7 PE=1 SV=1	Park7	1	0.00328869	94.791	2	VEK(1)DGLILTSR	-0.64643	4	58823	55580	0	27277	0	33914	1.33998	1.2661		0.621365		0.772555	1.21939	1.05363	0.956494	0.883471	0.920248	0.966768	1.09889	1.20166		0.703322		0.799111	0.653075	0.0402086
Q99LX0	41	K	Parkinson disease protein 7 homolog OS=Mus musculus OX=10090 GN=Park7 PE=1 SV=1	Park7	1	7.53643e-12	115.35	2	VTVAGLAGK(1)DPVQCSR	-2.0193	6	21468	20291	26804	15236	17374	17138	1.08872	1.02903	1.35933	0.772675	0.881102	0.869133	1.21939	1.05363	0.956494	0.883471	0.920248	0.966768	0.892844	0.976656	1.42116	0.87459	0.957461	0.899009	0.829942	0.315345
Q9CPP6	40	K	NADH dehydrogenase [ubiquinone] 1 alpha subcomplex subunit 5 OS=Mus musculus OX=10090 GN=Ndufa5 PE=1 SV=3	Ndufa5	1	0.0121498	72.492	2	HFPK(1)HAAYR	3.9329	4	42506	39305	35950	0	41982	0	1.06436	0.984206	0.900196		1.05124		0.98902	0.993592	0.982265	1.04189	1.05282	0.940413	1.07618	0.990554	0.916449		0.998502		1.00413
Q9CPQ8	61	K	ATP synthase subunit g, mitochondrial OS=Mus musculus OX=10090 GN=Atp5mg PE=1 SV=1	Atp5mg	1	0.0108322	54.584	2	IIQSAK(1)TGSFK	-3.167	5	14142	13230	12618	21225	0	18969	0.881847	0.824978	0.786815	1.32352		1.18284	0.698793	0.677789	0.649387	1.30672	1.34691	1.3204	1.26196	1.21716	1.21163	1.01286		0.895819	0.775728	0.137364
Q9CPQ8	66	K	ATP synthase subunit g, mitochondrial OS=Mus musculus OX=10090 GN=Atp5mg PE=1 SV=1	Atp5mg	1	0.00326765	106.35	2	TGSFK(1)HLTVK	-0.18923	5	14045	9218.2	0	15234	13967	12245	1.08524	0.712279		1.17711	1.07921	0.946156	0.698793	0.677789	0.649387	1.30672	1.34691	1.3204	1.55302	1.05089		0.900817	0.801251	0.716566	0.619232	0.0704766
Q9CQ60	180	K	6-phosphogluconolactonase OS=Mus musculus OX=10090 GN=Pgls PE=1 SV=1	Pgls	1	0.0236161	57.003	2	IVAPISDSPK(1)PPPQR	-3.9119	2	0	13199	8806.6	0	0	0		1.1996	0.800396				1.01618	0.964289	0.966524	1.01529	0.978796	1.05893		1.24403	0.828118
Q9CQ62	106	K	2,4-dienoyl-CoA reductase [(3E)-enoyl-CoA-producing], mitochondrial OS=Mus musculus OX=10090 GN=Decr1 PE=1 SV=1	Decr1	1	4.32777e-30	173.07	2	ATAEEISSK(1)TGNK	-1.4519	6	24657	21190	19042	36908	33507	40039	0.843729	0.725093	0.651591	1.26294	1.14656	1.37008	0.798864	0.79809	0.806483	1.21105	1.20515	1.18037	1.05616	0.908536	0.807942	1.04285	0.951387	1.16073	1.13789	0.24349
Q9CQ62	260	K	2,4-dienoyl-CoA reductase [(3E)-enoyl-CoA-producing], mitochondrial OS=Mus musculus OX=10090 GN=Decr1 PE=1 SV=1	Decr1	1	0.0105512	76.605	2	FEK(1)EMIDR	-0.40764	3	0	9808.6	0	0	10618	7545.4		1.05197			1.13878	0.809245	0.798864	0.79809	0.806483	1.21105	1.20515	1.18037		1.31811			0.944929	0.685588	0.618504
Q9CQQ7	162	K	ATP synthase F(0) complex subunit B1, mitochondrial OS=Mus musculus OX=10090 GN=Atp5pb PE=1 SV=1	Atp5pb	1	0.0129301	67.903	2	AQQALVQK(1)R	2.1417	2	0	0	0	11541	9852.3	0				1.07894	0.921064		0.75154	0.790799	0.748348	1.25106	1.28189	1.17637				0.86242	0.718521
Q9CQQ7	225	K	ATP synthase F(0) complex subunit B1, mitochondrial OS=Mus musculus OX=10090 GN=Atp5pb PE=1 SV=1	Atp5pb	1	7.60239e-64	192.95	2	HVVK(1)SISVQQEK	-1.5415	6	184390	165250	157900	278210	265460	249090	0.850834	0.762516	0.728601	1.28375	1.22492	1.14938	0.75154	0.790799	0.748348	1.25106	1.28189	1.17637	1.13212	0.964235	0.973612	1.02613	0.955557	0.977059	0.963772	0.570544
Q9CQQ7	233	K	ATP synthase F(0) complex subunit B1, mitochondrial OS=Mus musculus OX=10090 GN=Atp5pb PE=1 SV=1	Atp5pb	1	1.30925e-29	174.23	2	SISVQQEK(1)ETIAK	-1.0126	6	90797	77982	76710	114670	137060	123780	0.877267	0.75345	0.741161	1.10792	1.32425	1.19594	0.75154	0.790799	0.748348	1.25106	1.28189	1.17637	1.16729	0.952771	0.990395	0.885591	1.03305	1.01664	0.943681	0.515621
Q9CQQ7	221	K	ATP synthase F(0) complex subunit B1, mitochondrial OS=Mus musculus OX=10090 GN=Atp5pb PE=1 SV=1	Atp5pb	0.999996	0.00946153	57.279	3	KEEEHMIDWVEK(1)HVVK	-6.619	1	0	0	0	0	0	9835.9						1	0.75154	0.790799	0.748348	1.25106	1.28189	1.17637						0.850074
Q9CZU6	43	K	Citrate synthase, mitochondrial OS=Mus musculus OX=10090 GN=Cs PE=1 SV=1	Cs	1	0.000719993	129.69	2	DVLSNLIPK(1)EQAR	-6.545	6	30691	29207	33475	100560	85607	86199	0.50349	0.479145	0.549162	1.6497	1.40439	1.41411	0.813161	0.805308	0.816044	1.19614	1.16297	1.20637	0.619176	0.594983	0.672957	1.37919	1.20759	1.1722	1.99191	0.000369936
Q9CZU6	321	K	Citrate synthase, mitochondrial OS=Mus musculus OX=10090 GN=Cs PE=1 SV=1	Cs	1	3.16073e-12	167.06	2	EVGK(1)DVSDEK	-1.0522	6	218460	201910	202820	308680	303400	297660	0.855068	0.79029	0.793852	1.2082	1.18753	1.16506	0.813161	0.805308	0.816044	1.19614	1.16297	1.20637	1.05154	0.981352	0.972806	1.01008	1.02112	0.965756	0.997091	0.935183
Q9CZU6	103	K	Citrate synthase, mitochondrial OS=Mus musculus OX=10090 GN=Cs PE=1 SV=1	Cs	1	0.0109931	71.066	2	GYSIPECQK(1)MLPK	-2.9511	3	88906	0	96887	0	0	132490	0.83799		0.913216			1.24879	0.813161	0.805308	0.816044	1.19614	1.16297	1.20637	1.03053		1.11908			1.03516	0.963117
Q9CZU6	370	K	Citrate synthase, mitochondrial OS=Mus musculus OX=10090 GN=Cs PE=1 SV=1	Cs	1	0.0050852	108.3	2	HLPK(1)DPMFK	-1.4215	6	385300	407270	348980	655070	629670	547490	0.777394	0.821722	0.704114	1.32169	1.27044	1.10463	0.813161	0.805308	0.816044	1.19614	1.16297	1.20637	0.956015	1.02038	0.862838	1.10496	1.09241	0.915665	1.09644	0.308978
Q9CZU6	450	K	Citrate synthase, mitochondrial OS=Mus musculus OX=10090 GN=Cs PE=1 SV=1	Cs	1	0.000322353	101.45	2	PK(1)SMSTDGLMK	-1.2951	5	0	210560	196170	233000	225890	215470		0.973832	0.907279	1.07762	1.04473	0.996541	0.813161	0.805308	0.816044	1.19614	1.16297	1.20637		1.20927	1.1118	0.900911	0.89833	0.826062	0.75405	0.00996908
Q9CZU6	459	K	Citrate synthase, mitochondrial OS=Mus musculus OX=10090 GN=Cs PE=1 SV=1	Cs	1	7.26599e-07	128.57	2	SMSTDGLMK(1)FVDSK	1.2626	2	0	0	0	33311	28040	0				1.08592	0.914085		0.813161	0.805308	0.816044	1.19614	1.16297	1.20637				0.90785	0.78599
Q9D023	26	K	Mitochondrial pyruvate carrier 2 OS=Mus musculus OX=10090 GN=Mpc2 PE=1 SV=1	Mpc2	1	0.0105928	65.313	2	VELLLPK(1)K	-4.1767	4	0	3744.1	0	7842.3	8717.4	9085.7		0.509583		1.06736	1.18646	1.23659	0.800515	0.821559	0.777719	1.18756	1.1744	1.23825		0.620264		0.898785	1.01027	0.998662	1.56263
Q9D0F9	486	K	Phosphoglucomutase-1 OS=Mus musculus OX=10090 GN=Pgm1 PE=1 SV=4	Pgm1	1	0.000380752	71.935	2	ADNFEYSDPVDGSISK(1)NQGLR	-4.2335	2	12258	17474	0	0	0	0	0.824566	1.17543					0.919219	0.910758	0.920943	1.07812	1.07385	1.09711	0.897029	1.29061
Q9D0F9	8	K	Phosphoglucomutase-1 OS=Mus musculus OX=10090 GN=Pgm1 PE=1 SV=4	Pgm1	0.9994	0.00478895	48.892	3	IVTVK(0.999)TQAYPDQK(0.001)PGTSGLR	2.9806	1	7809.6	0	0	0	0	0	1						0.919219	0.910758	0.920943	1.07812	1.07385	1.09711	1.08788
Q9D0F9	16	K	Phosphoglucomutase-1 OS=Mus musculus OX=10090 GN=Pgm1 PE=1 SV=4	Pgm1	1	7.72244e-10	130.65	2	TQAYPDQK(1)PGTSGLR	-0.18711	6	71475	65779	41315	62838	52085	39526	1.28777	1.18514	0.744374	1.13216	0.938418	0.712142	0.919219	0.910758	0.920943	1.07812	1.07385	1.09711	1.40094	1.30127	0.808274	1.05012	0.873884	0.649106	0.732979	0.245726
Q9D0F9	3	K	Phosphoglucomutase-1 OS=Mus musculus OX=10090 GN=Pgm1 PE=1 SV=4	Pgm1	1	0.0175026	75.243	2	VK(1)IVTVK	-3.6471	1	0	0	0	8666.7	0	0				1			0.919219	0.910758	0.920943	1.07812	1.07385	1.09711				0.92754
Q9D0F9	440	K	Phosphoglucomutase-1 OS=Mus musculus OX=10090 GN=Pgm1 PE=1 SV=4	Pgm1	1	3.39339e-17	104.04	2	YDYEEVEAEGANK(1)MMK	-3.1863	6	21884	23090	24637	27636	30134	30570	0.831296	0.877107	0.935873	1.04979	1.14468	1.16125	0.919219	0.910758	0.920943	1.07812	1.07385	1.09711	0.90435	0.963052	1.01621	0.973726	1.06597	1.05846	1.0744	0.180707
Q9D0K2	446	K	Succinyl-CoA:3-ketoacid coenzyme A transferase 1, mitochondrial OS=Mus musculus OX=10090 GN=Oxct1 PE=1 SV=1	Oxct1	1	1.40372e-15	147.02	2	VVVTMEHSAK(1)GNAHK	-3.9414	8	0	14004	8351.3	21478	20677	24479		0.786836	0.469231	1.20677	1.16177	1.37539	0.87872	0.854984	0.853341	1.12015	1.17438	1.11842		0.920293	0.549874	1.07733	0.989261	1.22976	1.49477	0.330947
Q9D0K2	176	K	Succinyl-CoA:3-ketoacid coenzyme A transferase 1, mitochondrial OS=Mus musculus OX=10090 GN=Oxct1 PE=1 SV=1	Oxct1	1	0.0128798	71.896	2	YNK(1)DGSVAIASK	-1.0876	2	0	0	0	0	20351	22545					0.948853	1.05115	0.87872	0.854984	0.853341	1.12015	1.17438	1.11842					0.80796	0.93985
Q9D172	201	K	Glutamine amidotransferase-like class 1 domain-containing protein 3, mitochondrial OS=Mus musculus OX=10090 GN=Gatd3 PE=1 SV=1	Gatd3	1	1.59431e-08	100.36	3	GVEVTVGHEQEEGGK(1)WPYAGTAEAIK	-3.2282	5	0	109130	99094	124410	131300	128290		0.921357	0.836626	1.05036	1.10853	1.08312	0.780198	0.773425	0.803842	1.20434	1.21722	1.22097		1.19127	1.04078	0.872147	0.910707	0.887097	0.797457	0.176038
Q9D172	231	K	Glutamine amidotransferase-like class 1 domain-containing protein 3, mitochondrial OS=Mus musculus OX=10090 GN=Gatd3 PE=1 SV=1	Gatd3	1	0.000315043	138.23	2	GVTEAHVDQK(1)NK	0.24308	4	13136	18325	0	15349	15812	0	0.839066	1.17052		0.980422	1.01		0.780198	0.773425	0.803842	1.20434	1.21722	1.22097	1.07545	1.51342		0.814073	0.829755		0.63496	0.234967
Q9D172	221	K	Glutamine amidotransferase-like class 1 domain-containing protein 3, mitochondrial OS=Mus musculus OX=10090 GN=Gatd3 PE=1 SV=1	Gatd3	1	9.81863e-05	100.07	3	HCVK(1)GVTEAHVDQK	2.1209	6	15496	18384	0	13259	14072	18233	0.975278	1.15704		0.834487	0.885655	1.14754	0.780198	0.773425	0.803842	1.20434	1.21722	1.22097	1.25004	1.496		0.692899	0.727604	0.939857	0.573034	0.0273348
Q9D172	149	K	Glutamine amidotransferase-like class 1 domain-containing protein 3, mitochondrial OS=Mus musculus OX=10090 GN=Gatd3 PE=1 SV=1	Gatd3	1	4.76585e-05	115.04	2	NLSTFAVDGK(1)DCK	-0.89042	5	16504	16510	19754	25366	0	24072	0.807389	0.807683	0.966382	1.24093		1.17762	0.780198	0.773425	0.803842	1.20434	1.21722	1.22097	1.03485	1.04429	1.2022	1.03038		0.964496	0.911914	0.271973
Q9D172	186	K	Glutamine amidotransferase-like class 1 domain-containing protein 3, mitochondrial OS=Mus musculus OX=10090 GN=Gatd3 PE=1 SV=1	Gatd3	1	2.1758e-09	127.62	2	VIK(1)GVEVTVGHEQEEGGK	-4.4591	4	13508	15877	0	12784	0	19878	0.870824	1.02355		0.824149		1.28148	0.780198	0.773425	0.803842	1.20434	1.21722	1.22097	1.11616	1.32339		0.684315		1.04956	0.710734	0.316624
Q9D2G2	155	K	Dihydrolipoyllysine-residue succinyltransferase component of 2-oxoglutarate dehydrogenase complex, mitochondrial OS=Mus musculus OX=10090 GN=Dlst PE=1 SV=1	Dlst	1	0.00306819	76.85	3	AK(1)PAETPAPAHK	0.077261	3	0	4041.3	0	0	0	3165.7		1.12149				0.878507	0.840882	0.884488	0.929402	1.13098	1.06973	1.14452		1.26796				0.767575	0.605363
Q9D2G2	204	K	Dihydrolipoyllysine-residue succinyltransferase component of 2-oxoglutarate dehydrogenase complex, mitochondrial OS=Mus musculus OX=10090 GN=Dlst PE=1 SV=1	Dlst	1	3.54306e-10	115.24	2	PVSAIK(1)PTAAPPLAEAGAAK	-4.767	6	143100	141190	133970	137850	157440	152410	0.991501	0.978267	0.928241	0.955125	1.09086	1.05601	0.840882	0.884488	0.929402	1.13098	1.06973	1.14452	1.17912	1.10603	0.998752	0.844512	1.01975	0.922661	0.848665	0.086477
Q9D3D9	136	K	ATP synthase subunit delta, mitochondrial OS=Mus musculus OX=10090 GN=Atp5f1d PE=1 SV=1	Atp5f1d	1	1.34094e-93	251.26	2	ANLEK(1)AQSELSGAADEAAR	-4.4761	6	310910	276150	312740	261900	254660	263680	1.11037	0.986227	1.1169	0.935335	0.909478	0.941692	0.968986	0.968553	0.974083	1.03803	1.01216	1.03818	1.14591	1.01825	1.14662	0.901066	0.89855	0.907056	0.817535	0.00722006
Q9D6R2	350	K	Isocitrate dehydrogenase [NAD] subunit alpha, mitochondrial OS=Mus musculus OX=10090 GN=Idh3a PE=1 SV=1	Idh3a	1	3.28753e-05	104.86	2	DLGGNAK(1)CSDFTEEICR	-3.7702	3	0	0	0	15199	8748.8	15740				1.14889	0.661322	1.18979	0.805524	0.814958	0.823511	1.17009	1.19072	1.19519				0.981882	0.555394	0.995477
Q9D6R2	223	K	Isocitrate dehydrogenase [NAD] subunit alpha, mitochondrial OS=Mus musculus OX=10090 GN=Idh3a PE=1 SV=1	Idh3a	1	0.00332012	97.277	2	EVAENCK(1)DIK	0.4	5	29963	27281	27284	48331	0	48246	0.827227	0.753182	0.753265	1.33434		1.33199	0.805524	0.814958	0.823511	1.17009	1.19072	1.19519	1.02694	0.924197	0.914699	1.14037		1.11446	1.18019	0.0411508
Q9D6R2	343	K	Isocitrate dehydrogenase [NAD] subunit alpha, mitochondrial OS=Mus musculus OX=10090 GN=Idh3a PE=1 SV=1	Idh3a	1	3.86973e-09	145.75	2	SLTK(1)DLGGNAK	-1.7907	5	44749	0	39767	57645	52867	56132	0.890846		0.791667	1.14758	1.05246	1.11746	0.805524	0.814958	0.823511	1.17009	1.19072	1.19519	1.10592		0.961331	0.980757	0.883879	0.934959	0.902839	0.219534
Q9D819	57	K	Inorganic pyrophosphatase OS=Mus musculus OX=10090 GN=Ppa1 PE=1 SV=1	Ppa1	1	0.00171605	79.889	2	WSNAK(1)MEIATK	1.312	1	18180	0	0	0	0	0	1						1.32831	1.22603	1.2309	0.780103	0.746201	0.688464	0.752839
Q9D855	78	K	Cytochrome b-c1 complex subunit 7 OS=Mus musculus OX=10090 GN=Uqcrb PE=1 SV=3	Uqcrb	1	0.00568205	92.445	2	HQILPK(1)DQWTK	0.44815	5	0	32388	25299	26983	23851	22853		1.23266	0.962862	1.02695	0.907752	0.869769	0.890377	0.898725	0.910081	1.08918	1.08814	1.1235		1.37157	1.058	0.94287	0.834224	0.77416	0.700058	0.0633526
Q9D8B3	6	K	Charged multivesicular body protein 4b OS=Mus musculus OX=10090 GN=Chmp4b PE=1 SV=2	Chmp4b	1	0.00283257	62.271	2	SVFGK(1)LFGAGGGK	-4.9481	1	5963.5	0	0	0	0	0	1						0.988797	0.930277	0.63717	0.923844	2.02286	0.497049	1.01133
Q9D8N0	434	K	Elongation factor 1-gamma OS=Mus musculus OX=10090 GN=Eef1g PE=1 SV=3	Eef1g	1	0.00993709	105.04	2	AVNQGK(1)IFK	-4.8089	4	52565	53202	46234	51322	0	0	1.03412	1.04665	0.909568	1.00966			0.931512	0.87451	0.960959	1.10881	1.07031	1.0539	1.11015	1.19684	0.946521	0.910586			0.839634
Q9DAW9	6	K	Calponin-3 OS=Mus musculus OX=10090 GN=Cnn3 PE=1 SV=1	Cnn3	1	3.94899e-07	89.923	2	THFNK(1)GPSYGLSAEVK	-4.2893	6	19699	21203	20375	15034	15444	16846	1.08833	1.17143	1.12568	0.8306	0.853252	0.93071	1.34862	0.651378					0.806996	1.79838
Q9DB20	70	K	ATP synthase subunit O, mitochondrial OS=Mus musculus OX=10090 GN=Atp5po PE=1 SV=1	Atp5po	1	0.00539227	93.467	2	VGQLLK(1)DPK	2.0754	3	20865	0	16795	0	19480	0	1.09547		0.881782		1.02275		0.767932	0.762366	0.772068	1.24094	1.22038	1.23631	1.42652		1.1421		0.838057		0.652535
Q9DB20	90	K	ATP synthase subunit O, mitochondrial OS=Mus musculus OX=10090 GN=Atp5po PE=1 SV=1	Atp5po	1	0.00239215	109.88	2	VK(1)SLNDITK	-0.16557	6	51361	51994	53294	61643	54078	66077	0.91053	0.921751	0.944798	1.09281	0.958697	1.17142	0.767932	0.762366	0.772068	1.24094	1.22038	1.23631	1.18569	1.20907	1.22372	0.880633	0.78557	0.947506	0.722322	0.00404447
Q9DB77	92	K	Cytochrome b-c1 complex subunit 2, mitochondrial OS=Mus musculus OX=10090 GN=Uqcrc2 PE=1 SV=1	Uqcrc2	1	0.000941409	84.102	2	LASSLTTK(1)GASSFK	0.47824	2	0	8211.6	0	0	0	11512		0.832667				1.16733	0.849543	0.794665	0.814657	1.20463	1.15647	1.18003		1.04782				0.989239	0.944092
Q9DC69	370	K	NADH dehydrogenase [ubiquinone] 1 alpha subcomplex subunit 9, mitochondrial OS=Mus musculus OX=10090 GN=Ndufa9 PE=1 SV=2	Ndufa9	1	0.0276054	66.664	2	WLSSEIEETK(1)PAK	-3.3556	1	0	0	0	9032.8	0	0				1			0.809444	0.784735	0.820803	1.20796	1.18206	1.195				0.827844
Q9DCW4	116	K	Electron transfer flavoprotein subunit beta OS=Mus musculus OX=10090 GN=Etfb PE=1 SV=3	Etfb	1	0.000287753	114.39	2	EK(1)VDLLFLGK	-7.1777	6	5750.5	6370.2	6703.3	11167	13869	13499	0.601527	0.666351	0.701194	1.16812	1.45076	1.41205	0.835507	0.832032	0.854601	1.13502	1.17245	1.1704	0.719955	0.800871	0.820493	1.02916	1.23737	1.20647	1.48336	0.00503138
Q9DCX2	63	K	ATP synthase subunit d, mitochondrial OS=Mus musculus OX=10090 GN=Atp5pd PE=1 SV=3	Atp5pd	1	0.00597952	62.705	2	ANVAK(1)PGLVDDFEK	3.0203	3	0	32671	0	41449	43332	0		0.834494		1.0587	1.1068		0.96374	0.941864	0.904142	1.08006	1.06002	1.05017		0.886003		0.980224	1.04413		1.14241
Q9DCX2	72	K	ATP synthase subunit d, mitochondrial OS=Mus musculus OX=10090 GN=Atp5pd PE=1 SV=3	Atp5pd	1	1.80741e-07	131.22	2	PGLVDDFEK(1)K	0.23484	10	215040	278530	230590	286340	331540	301990	0.784803	1.01651	0.841554	1.04502	1.20998	1.10213	0.96374	0.941864	0.904142	1.08006	1.06002	1.05017	0.814331	1.07926	0.930777	0.967551	1.14147	1.04948	1.1183	0.285528
Q9DCX2	99	K	ATP synthase subunit d, mitochondrial OS=Mus musculus OX=10090 GN=Atp5pd PE=1 SV=3	Atp5pd	1	6.19478e-106	289.34	2	EDVK(1)SCAEFVSGSQLR	-2.5037	7	193440	185980	203090	175680	182400	181100	1.03472	0.99482	1.08634	0.939725	0.975671	0.968717	0.96374	0.941864	0.904142	1.08006	1.06002	1.05017	1.07366	1.05622	1.20152	0.870064	0.920427	0.922438	0.814351	0.0103782
Q9DCX2	85	K	ATP synthase subunit d, mitochondrial OS=Mus musculus OX=10090 GN=Atp5pd PE=1 SV=3	Atp5pd	0.999758	0.0113013	40.324	3	IPVPEDK(1)YTALVDQEEKEDVK	-2.646	1	0	0	13908	0	0	0			1				0.96374	0.941864	0.904142	1.08006	1.06002	1.05017			1.10602
Q9DCX2	95	K	ATP synthase subunit d, mitochondrial OS=Mus musculus OX=10090 GN=Atp5pd PE=1 SV=3	Atp5pd	1	1.03845e-21	183.08	2	YTALVDQEEK(1)EDVK	-0.99634	3	0	484220	347420	0	0	379580		1.19934	0.860504			0.94016	0.96374	0.941864	0.904142	1.08006	1.06002	1.05017		1.27336	0.951736			0.895245	0.804678
Q9DCX2	117	K	ATP synthase subunit d, mitochondrial OS=Mus musculus OX=10090 GN=Atp5pd PE=1 SV=3	Atp5pd	1	2.43644e-18	175.64	2	IQEYEK(1)QLEK	-0.44018	6	345780	320260	306950	327890	297150	282860	1.10303	1.02162	0.979164	1.04596	0.947902	0.902318	0.96374	0.941864	0.904142	1.08006	1.06002	1.05017	1.14453	1.08468	1.08298	0.968426	0.894231	0.859211	0.821773	0.00759019
Q9JHI5	76	K	Isovaleryl-CoA dehydrogenase, mitochondrial OS=Mus musculus OX=10090 GN=Ivd PE=1 SV=1	Ivd	1	0.00162232	99.589	2	AQEIDQTNDFK(1)NLR	-1.6474	3	0	0	3998.8	4046.4	9260	0			0.693225	0.701477	1.6053		0.80819	0.852453	0.807347	1.18166	1.11823	1.23212			0.858646	0.593637	1.43557		1.18163
Q9JI46	3	K	Diphosphoinositol polyphosphate phosphohydrolase 1 OS=Mus musculus OX=10090 GN=Nudt3 PE=1 SV=1	Nudt3	0.999323	0.0232192	49.16	2	MMK(0.999)LK(0.001)SNQTR	-4.2188	1	0	0	0	9579.2	0	0				1				1.29589	0.849175	0.85494						1.16967
Q9JI91	748	K	Alpha-actinin-2 OS=Mus musculus OX=10090 GN=Actn2 PE=1 SV=2	Actn2	1	0.014425	72.327	2	DAK(1)GITQEQMNEFR	1.3724	1	0	0	0	0	8100.9	0					1		0.793663	0.810807	0.801053	1.21117	1.20649	1.17681					0.828848
Q9JI91	202	K	Alpha-actinin-2 OS=Mus musculus OX=10090 GN=Actn2 PE=1 SV=2	Actn2	1	0.00517571	51.454	3	HRPDLIDYSK(1)LNK	-3.8211	2	6253.1	0	0	10623	0	0	0.74106			1.25894			0.793663	0.810807	0.801053	1.21117	1.20649	1.17681	0.933721			1.03944			1.11322
Q9JI91	443	K	Alpha-actinin-2 OS=Mus musculus OX=10090 GN=Actn2 PE=1 SV=2	Actn2	1	0.000433384	80.815	3	K(1)HEAFESDLAAHQDR	-0.74909	1	0	0	0	0	0	7945.5						1	0.793663	0.810807	0.801053	1.21117	1.20649	1.17681						0.849755
Q9JK37	36	K	Myozenin-1 OS=Mus musculus OX=10090 GN=Myoz1 PE=1 SV=1	Myoz1	1	0.00148408	113.7	2	ESSGLNLGK(1)K	-1.7255	2	0	0	45106	0	0	27859			1.23637			0.763626	1.05005	1.06627	1.07878	0.956127	0.941168	0.907602			1.14609			0.841367	0.734121
Q9JK37	11	K	Myozenin-1 OS=Mus musculus OX=10090 GN=Myoz1 PE=1 SV=1	Myoz1	1	0.000127815	115.86	2	PLSGTPAPNK(1)R	-2.447	6	24956	25854	21332	21104	25495	19849	1.08042	1.1193	0.92353	0.913659	1.10376	0.859326	1.05005	1.06627	1.07878	0.956127	0.941168	0.907602	1.02893	1.04973	0.856089	0.955583	1.17276	0.946809	1.04784	0.655608
Q9JK37	17	K	Myozenin-1 OS=Mus musculus OX=10090 GN=Myoz1 PE=1 SV=1	Myoz1	1	0.00452365	77.157	2	SSK(1)LIMELTGGGR	-4.0776	2	0	0	0	5680.9	0	5314.3				1.03334		0.966658	1.05005	1.06627	1.07878	0.956127	0.941168	0.907602				1.08076		1.06507
Q9JKS4	507	K	LIM domain-binding protein 3 OS=Mus musculus OX=10090 GN=Ldb3 PE=1 SV=1	Ldb3	1	0.000282225	138.23	2	STTTVSK(1)QTLPR	-1.1846	6	35953	35655	32716	28523	25843	23368	1.18489	1.17507	1.07821	0.940019	0.851696	0.770128	0.942455	0.916563	0.943789	1.08586	1.06591	1.04542	1.25723	1.28203	1.14242	0.86569	0.799032	0.736667	0.652252	0.00187082
Q9JKS4	82	K	LIM domain-binding protein 3 OS=Mus musculus OX=10090 GN=Ldb3 PE=1 SV=1	Ldb3	1	0.00373961	100.69	2	SASYNLSLTLQK(1)SK	-0.93555	1	11069	0	0	0	0	0	1						0.942455	0.916563	0.943789	1.08586	1.06591	1.04542	1.06106
Q9JKS4	252	K	LIM domain-binding protein 3 OS=Mus musculus OX=10090 GN=Ldb3 PE=1 SV=1	Ldb3	1	7.11547e-10	123.99	2	TQSK(1)PEDEADEWAR	-1.0435	6	157170	169170	163000	103290	101810	118500	1.16001	1.24858	1.20304	0.762344	0.751421	0.874603	0.942455	0.916563	0.943789	1.08586	1.06591	1.04542	1.23084	1.36224	1.27469	0.702064	0.704958	0.836603	0.580082	0.00108933
Q9QXS1	3034	K	Plectin OS=Mus musculus OX=10090 GN=Plec PE=1 SV=3	Plec	1	0.00515267	48.363	2	AAK(1)GGELVYTDTEAR	-3.9656	1	0	0	2588.3	0	0	0			1				0.91511	0.906078	0.921403	1.10619	1.07576	1.07546			1.0853
Q9QXS1	1183	K	Plectin OS=Mus musculus OX=10090 GN=Plec PE=1 SV=3	Plec	1	0.00129833	91.245	2	AQAEVEGLGK(1)GVAR	-0.68418	1	0	0	15809	0	0	0			1				0.91511	0.906078	0.921403	1.10619	1.07576	1.07546			1.0853
Q9QXS1	1173	K	Plectin OS=Mus musculus OX=10090 GN=Plec PE=1 SV=3	Plec	1	0.00392346	62.494	2	IAEQQK(1)AQAEVEGLGK	-3.6173	3	12383	4031.2	0	0	0	10214	1.3951	0.454165				1.15073	0.91511	0.906078	0.921403	1.10619	1.07576	1.07546	1.52452	0.501243				1.06999	1.05638
Q9QXS1	2714	K	Plectin OS=Mus musculus OX=10090 GN=Plec PE=1 SV=3	Plec	1	0.00166882	62.454	2	K(1)QEELQHLEQQR	-2.42	1	2837.1	0	0	0	0	0	1						0.91511	0.906078	0.921403	1.10619	1.07576	1.07546	1.09276
Q9QXS1	578	K	Plectin OS=Mus musculus OX=10090 GN=Plec PE=1 SV=3	Plec	1	0.00242422	81.642	2	LLASGK(1)VAQR	-3.657	3	17223	16082	0	16345	0	0	1.04066	0.971722		0.987613			0.91511	0.906078	0.921403	1.10619	1.07576	1.07546	1.1372	1.07245		0.892809			0.8081
Q9QZ47	107	K	Troponin T, fast skeletal muscle OS=Mus musculus OX=10090 GN=Tnnt3 PE=1 SV=3	Tnnt3	1	3.72592e-14	162.23	2	EEEELIALK(1)ER	-1.6663	14	36221	28424	35754	28219	25159	29837	1.1836	0.928818	1.16834	0.922119	0.822127	0.974991	0.900216	0.928013	0.907066	1.09323	1.11914	1.05234	1.3148	1.00087	1.28805	0.843479	0.734609	0.926502	0.695003	0.0310103
Q9QZ47	67	K	Troponin T, fast skeletal muscle OS=Mus musculus OX=10090 GN=Tnnt3 PE=1 SV=3	Tnnt3	1	2.08404e-10	93.772	2	IPEGEK(1)VDFDDIQK	-2.0632	6	365460	339100	377530	251970	255440	255860	1.18826	1.10255	1.2275	0.819255	0.830537	0.831903	0.900216	0.928013	0.907066	1.09323	1.11914	1.05234	1.31997	1.18807	1.35327	0.749387	0.742124	0.79053	0.591002	0.000295172
Q9QZ47	75	K	Troponin T, fast skeletal muscle OS=Mus musculus OX=10090 GN=Tnnt3 PE=1 SV=3	Tnnt3	1	0.00348206	87.251	2	VDFDDIQK(1)K	-0.2569	5	0	114380	95364	64611	68556	69371		1.38716	1.15654	0.783578	0.831421	0.841305	0.900216	0.928013	0.907066	1.09323	1.11914	1.05234		1.49476	1.27503	0.716752	0.742914	0.799465	0.543754	0.00354757
Q9QZ47	97	K	Troponin T, fast skeletal muscle OS=Mus musculus OX=10090 GN=Tnnt3 PE=1 SV=3	Tnnt3	0.957791	2.37249e-05	122.51	2	K(0.958)K(0.042)EEEELIALK	-1.1046	6	96932	113140	91127	77595	86488	79642	1.06729	1.24575	1.00337	0.854376	0.952294	0.876915	0.900216	0.928013	0.907066	1.09323	1.11914	1.05234	1.18559	1.34239	1.10617	0.781513	0.85092	0.833303	0.67849	0.00343889
Q9QZ47	98	K	Troponin T, fast skeletal muscle OS=Mus musculus OX=10090 GN=Tnnt3 PE=1 SV=3	Tnnt3	0.952622	9.82876e-14	136.94	2	K(0.047)K(0.953)EEEELIALK	-5.6041	7	106040	106250	107700	92433	95547	0	1.04376	1.04583	1.0601	0.909827	0.940479		0.900216	0.928013	0.907066	1.09323	1.11914	1.05234	1.15946	1.12696	1.16872	0.832235	0.840362		0.726137	0.000212828
Q9QZ47	198	K	Troponin T, fast skeletal muscle OS=Mus musculus OX=10090 GN=Tnnt3 PE=1 SV=3	Tnnt3	1	3.13276e-09	133.49	2	K(1)PLNIDHLSDDK	-2.6669	5	101700	99115	85283	150530	0	102230	0.943662	0.919676	0.791331	1.39675		0.94858	0.900216	0.928013	0.907066	1.09323	1.11914	1.05234	1.04826	0.991016	0.872408	1.27763		0.901404	1.12256	0.534308
Q9QZ47	209	K	Troponin T, fast skeletal muscle OS=Mus musculus OX=10090 GN=Tnnt3 PE=1 SV=3	Tnnt3	1	1.67504e-15	149.58	3	KPLNIDHLSDDK(1)LR	-1.2918	9	81962	105470	92281	103170	84310	76210	0.904986	1.16455	1.01892	1.13915	0.930911	0.841475	0.900216	0.928013	0.907066	1.09323	1.11914	1.05234	1.0053	1.25489	1.12332	1.042	0.831813	0.799626	0.790141	0.0844434
Q9QZ47	61	K	Troponin T, fast skeletal muscle OS=Mus musculus OX=10090 GN=Tnnt3 PE=1 SV=3	Tnnt3	1	7.35138e-07	123.42	2	LTAPK(1)IPEGEK	-2.2957	13	775430	826810	713540	600090	556450	502780	1.17043	1.24798	1.07701	0.905773	0.839903	0.758894	0.900216	0.928013	0.907066	1.09323	1.11914	1.05234	1.30017	1.34479	1.18736	0.828527	0.750493	0.721152	0.600204	0.000776052
Q9QZ47	56	K	Troponin T, fast skeletal muscle OS=Mus musculus OX=10090 GN=Tnnt3 PE=1 SV=3	Tnnt3	1	0.00204745	101.41	2	PK(1)LTAPK	-2.8575	11	129360	120680	112190	93868	91380	83004	1.23106	1.14845	1.06766	0.893298	0.86962	0.78991	0.900216	0.928013	0.907066	1.09323	1.11914	1.05234	1.36751	1.23754	1.17705	0.817115	0.777047	0.750625	0.619969	0.00070223
Q9R0P3	200	K	S-formylglutathione hydrolase OS=Mus musculus OX=10090 GN=Esd PE=1 SV=1	Esd	1	2.16149e-09	148.9	2	WK(1)AYDATCLVK	-4.298	6	270900	288340	286240	293930	320290	308040	0.919479	0.978673	0.971546	0.997647	1.08712	1.04554	1.07853	0.956784	1.01459	0.943645	0.968754	1.03769	0.852526	1.02288	0.957571	1.05723	1.12218	1.00756	1.12496	0.124635
Q9R0P4	62	K	Small acidic protein OS=Mus musculus OX=10090 GN=Smap PE=1 SV=1	Smap	1	0.000232477	73.655	3	LVIGDHK(1)STSHFR	-1.5522	5	0	18813	17096	13409	0	0		1.14439	1.03994	0.815666
Q9R0P5	19	K	Destrin OS=Mus musculus OX=10090 GN=Dstn PE=1 SV=3	Dstn	1	0.0205355	72.355	2	IFYDMK(1)VR	-1.1454	3	404250	372240	389780	0	0	0	1.03985	0.957514	1.00263				1.60098	1.50723	1.54298	0.434231	0.471117	0.443465	0.649511	0.635282	0.649802
Q9R0P5	22	K	Destrin OS=Mus musculus OX=10090 GN=Dstn PE=1 SV=3	Dstn	1	0.00558654	69.915	2	K(1)CSTPEEIK	-3.7241	2	14039	0	13696	0	0	0	1.01237		0.987633				1.60098	1.50723	1.54298	0.434231	0.471117	0.443465	0.632343		0.640081
Q9R0Y5	9	K	Adenylate kinase isoenzyme 1 OS=Mus musculus OX=10090 GN=Ak1 PE=1 SV=1	Ak1	1	0.00257664	62.705	2	AK(1)IIFVVGGPGSGK	-4.7453	4	0	12556	9734.4	0	13431	10581		1.0847	0.840941		1.16029	0.914078	1.06237	1.05333	1.07614	0.940546	0.927601	0.940014		1.02978	0.78144		1.25085	0.972409	1.22749	0.384835
Q9R0Y5	21	K	Adenylate kinase isoenzyme 1 OS=Mus musculus OX=10090 GN=Ak1 PE=1 SV=1	Ak1	1	3.71972e-06	109.47	2	IIFVVGGPGSGK(1)GTQCEK	-3.8698	6	167360	216120	185360	154080	150830	117880	1.01264	1.30767	1.12155	0.932283	0.912619	0.71325	1.06237	1.05333	1.07614	0.940546	0.927601	0.940014	0.953186	1.24146	1.04219	0.991215	0.983848	0.758765	0.844598	0.219994
Q9R0Y5	100	K	Adenylate kinase isoenzyme 1 OS=Mus musculus OX=10090 GN=Ak1 PE=1 SV=1	Ak1	1	1.92469e-20	191.24	2	EVK(1)QGEEFEQK	-0.087893	6	226040	176610	142380	136060	131910	136270	1.42872	1.11629	0.899934	0.859987	0.833756	0.861314	1.06237	1.05333	1.07614	0.940546	0.927601	0.940014	1.34484	1.05978	0.836259	0.914349	0.898831	0.916278	0.842198	0.327372
Q9R0Y5	27	K	Adenylate kinase isoenzyme 1 OS=Mus musculus OX=10090 GN=Ak1 PE=1 SV=1	Ak1	1	0.00238934	111.61	2	GTQCEK(1)IVQK	-3.3085	4	107620	105410	0	0	85141	96788	1.08994	1.06755			0.862277	0.980233	1.06237	1.05333	1.07614	0.940546	0.927601	0.940014	1.02595	1.01351			0.929577	1.04279	0.967103	0.650824
Q9R0Y5	31	K	Adenylate kinase isoenzyme 1 OS=Mus musculus OX=10090 GN=Ak1 PE=1 SV=1	Ak1	1	1.11512e-17	87.251	2	IVQK(1)YGYTHLSTGDLLR	-3.6363	6	91989	99067	76201	50661	55422	50085	1.3035	1.4038	1.07978	0.717874	0.785339	0.709712	1.06237	1.05333	1.07614	0.940546	0.927601	0.940014	1.22697	1.33273	1.00338	0.763253	0.846634	0.755002	0.663721	0.0116789
Q9R0Y5	56	K	Adenylate kinase isoenzyme 1 OS=Mus musculus OX=10090 GN=Ak1 PE=1 SV=1	Ak1	1	9.72509e-11	138.26	2	K(1)LSAIMEK	3.3222	10	239190	249590	227690	136860	128960	147720	1.27002	1.32524	1.20896	0.726684	0.684737	0.784347	1.06237	1.05333	1.07614	0.940546	0.927601	0.940014	1.19546	1.25815	1.12342	0.772619	0.738181	0.834399	0.655626	0.000956147
Q9WUB3	29	K	Glycogen phosphorylase, muscle form OS=Mus musculus OX=10090 GN=Pygm PE=1 SV=3	Pygm	1	2.68451e-14	173.07	2	GLAGVENVSELK(1)K	0.64697	6	125900	122060	126650	134110	140880	141090	0.955368	0.926229	0.961059	1.01767	1.06904	1.07063	0.880808	0.895149	0.912359	1.11322	1.10084	1.09762	1.08465	1.03472	1.05338	0.914166	0.971111	0.975414	0.901645	0.0142947
Q9WUB3	465	K	Glycogen phosphorylase, muscle form OS=Mus musculus OX=10090 GN=Pygm PE=1 SV=3	Pygm	1	0.000742143	121.31	2	IHSEILK(1)K	0.66725	6	17397	15327	13846	20386	14010	23193	1.00214	0.8829	0.797588	1.17432	0.807035	1.33602	0.880808	0.895149	0.912359	1.11322	1.10084	1.09762	1.13775	0.986316	0.874204	1.05489	0.733107	1.21719	1.00231	0.938976
Q9WUB3	438	K	Glycogen phosphorylase, muscle form OS=Mus musculus OX=10090 GN=Pygm PE=1 SV=3	Pygm	1	3.40652e-06	135.63	2	MSLVEEGAVK(1)R	-1.5718	6	30116	31298	28213	30476	37150	32973	0.949902	0.987184	0.889878	0.961257	1.17176	1.04002	0.880808	0.895149	0.912359	1.11322	1.10084	1.09762	1.07844	1.10281	0.97536	0.863492	1.06442	0.947518	0.910923	0.251434
Q9WUB3	811	K	Glycogen phosphorylase, muscle form OS=Mus musculus OX=10090 GN=Pygm PE=1 SV=3	Pygm	1	0.0279709	52.837	2	NIATSGK(1)FSSDR	2.2042	2	23370	0	0	0	19639	0	1.08675				0.913251		0.880808	0.895149	0.912359	1.11322	1.10084	1.09762	1.23381				0.829592		0.672383
Q9WUB3	10	K	Glycogen phosphorylase, muscle form OS=Mus musculus OX=10090 GN=Pygm PE=1 SV=3	Pygm	1	0.00049043	121.31	2	PLSDQDK(1)R	1.1804	4	32230	0	0	26471	31049	25780	1.1159			0.916507	1.07501	0.892582	0.880808	0.895149	0.912359	1.11322	1.10084	1.09762	1.26691			0.823293	0.976534	0.813197	0.687508
Q9WUB3	78	K	Glycogen phosphorylase, muscle form OS=Mus musculus OX=10090 GN=Pygm PE=1 SV=3	Pygm	1	0.000353477	121.96	2	TQQHYYEK(1)DPK	0.88288	14	102650	104320	111380	83283	76811	88155	1.08701	1.1047	1.17946	0.881925	0.81339	0.933517	0.880808	0.895149	0.912359	1.11322	1.10084	1.09762	1.23411	1.23409	1.29276	0.792229	0.738879	0.850492	0.633243	0.000457423
Q9WUK2	123	K	Eukaryotic translation initiation factor 4H OS=Mus musculus OX=10090 GN=Eif4h PE=1 SV=3	Eif4h	0.982547	0.00660143	41.284	4	SLRVDIAEGRK(0.017)QDK(0.983)GGFGFR	-2.8624	1	0	0	0	0	0	4560.4						1	1.0881	1.12539	1.16422	0.811139	0.925363	0.885793						1.12893
Q9WUM5	94	K	Succinate--CoA ligase [ADP/GDP-forming] subunit alpha, mitochondrial OS=Mus musculus OX=10090 GN=Suclg1 PE=1 SV=4	Suclg1	1	5.80503e-07	102.03	2	GGQK(1)HLGLPVFNTVK	-3.265	3	0	0	0	10646	22083	12616				0.704333	1.461	0.834668	0.837288	0.883949	0.887811	1.11157	1.1499	1.12948				0.633639	1.27055	0.738982
Q9WUM5	54	K	Succinate--CoA ligase [ADP/GDP-forming] subunit alpha, mitochondrial OS=Mus musculus OX=10090 GN=Suclg1 PE=1 SV=4	Suclg1	1	0.01126	90.761	2	HIYIDK(1)NTK	-4.0622	1	0	0	0	0	0	16256						1	0.837288	0.883949	0.887811	1.11157	1.1499	1.12948						0.885361
Q9WUM5	48	K	Succinate--CoA ligase [ADP/GDP-forming] subunit alpha, mitochondrial OS=Mus musculus OX=10090 GN=Suclg1 PE=1 SV=4	Suclg1	1	0.0250164	69.905	2	K(1)HIYIDK	-1.2132	2	0	40099	0	0	0	38711		1.01761				0.982388	0.837288	0.883949	0.887811	1.11157	1.1499	1.12948		1.15121				0.869768	0.755525
Q9WUM5	308	K	Succinate--CoA ligase [ADP/GDP-forming] subunit alpha, mitochondrial OS=Mus musculus OX=10090 GN=Suclg1 PE=1 SV=4	Suclg1	1	1.77995e-25	130.79	2	MGHAGAIIAGGK(1)GGAK	0.40378	6	44692	42604	39967	56592	53046	47994	0.941231	0.897257	0.841721	1.19185	1.11717	1.01077	0.837288	0.883949	0.887811	1.11157	1.1499	1.12948	1.12414	1.01505	0.948085	1.07222	0.971537	0.894898	0.951859	0.528531
Q9WV03	5	K	Protein FAM50A OS=Mus musculus OX=10090 GN=Fam50a PE=1 SV=1	Fam50a	1	0.0031231	60.547	2	AQYK(1)GAASEAGR	-5.1633	2	0	0	72471	79395	0	0			0.954407	1.04559
Q9WVA4	17	K	Transgelin-2 OS=Mus musculus OX=10090 GN=Tagln2 PE=1 SV=4	Tagln2	1	0.019853	65.313	2	EVQQK(1)IEK	-2.3031	2	9804.8	0	7101.6	0	0	0	1.15989		0.840108				1.32198	1.37281	1.43896	0.620227	0.644032	0.601994	0.877392		0.583831
Q9Z1P6	80	K	NADH dehydrogenase [ubiquinone] 1 alpha subcomplex subunit 7 OS=Mus musculus OX=10090 GN=Ndufa7 PE=1 SV=3	Ndufa7	1	2.14133e-07	98.895	2	ALVSGK(1)AAESSAMAATEK	-3.0292	2	0	0	0	0	15410	6851.6					1.38445	0.615553	0.969181	0.900688	0.91998	1.09127	1.01701	1.10187					1.3613	0.558642
Q9Z204	8	K	Heterogeneous nuclear ribonucleoproteins C1/C2 OS=Mus musculus OX=10090 GN=Hnrnpc PE=1 SV=1	Hnrnpc	1	0.00421262	68.49	2	ASNVTNK(1)TDPR	-3.4344	2	15453	7348.8	0	0	0	0	1.35542	0.644581					1.27455	1.3449	1.14972	0.691053	0.624769	0.915009	1.06345	0.479276
Q9Z2I9	215	K	Succinate--CoA ligase [ADP-forming] subunit beta, mitochondrial OS=Mus musculus OX=10090 GN=Sucla2 PE=1 SV=2	Sucla2	1	0.0187832	44.57	2	EPIDIVEGIK(1)K	-7.3241	1	0	0	0	14028	0	0				1			0.789124	0.781202	0.764827	1.25924	1.21436	1.19125				0.794133
Q9Z2I9	78	K	Succinate--CoA ligase [ADP-forming] subunit beta, mitochondrial OS=Mus musculus OX=10090 GN=Sucla2 PE=1 SV=2	Sucla2	1	1.69416e-05	110.44	2	GFVAK(1)SSDEAYAIAK	-3.2249	3	0	8212.5	0	12103	0	18689		0.631658		0.930893		1.43745	0.789124	0.781202	0.764827	1.25924	1.21436	1.19125		0.808572		0.739252		1.20667	1.20331
Q9Z2I9	88	K	Succinate--CoA ligase [ADP-forming] subunit beta, mitochondrial OS=Mus musculus OX=10090 GN=Sucla2 PE=1 SV=2	Sucla2	1	7.83005e-15	183.27	2	SSDEAYAIAK(1)K	-1.3582	6	157490	143630	138350	181400	160170	158700	1.00553	0.917041	0.883329	1.15819	1.02264	1.01326	0.789124	0.781202	0.764827	1.25924	1.21436	1.19125	1.27424	1.17388	1.15494	0.919759	0.842128	0.850581	0.725068	0.00146624
Q9Z2I9	108	K	Succinate--CoA ligase [ADP-forming] subunit beta, mitochondrial OS=Mus musculus OX=10090 GN=Sucla2 PE=1 SV=2	Sucla2	1	0.00429233	109.88	2	GK(1)GTFTSGLK	-1.3143	5	0	57358	53074	93046	79440	83041		0.783667	0.725136	1.27126	1.08537	1.13457	0.789124	0.781202	0.764827	1.25924	1.21436	1.19125		1.00316	0.948105	1.00955	0.893779	0.952414	0.975692	0.64615
Q9Z2I9	116	K	Succinate--CoA ligase [ADP-forming] subunit beta, mitochondrial OS=Mus musculus OX=10090 GN=Sucla2 PE=1 SV=2	Sucla2	1	2.46877e-06	135.63	2	GTFTSGLK(1)GGVK	-1.163	5	0	70713	64734	102610	115740	101700		0.776218	0.710586	1.12635	1.27048	1.11636	0.789124	0.781202	0.764827	1.25924	1.21436	1.19125		0.99362	0.929082	0.894473	1.04622	0.937132	0.997839	0.957302
Q9Z2I9	93	K	Succinate--CoA ligase [ADP-forming] subunit beta, mitochondrial OS=Mus musculus OX=10090 GN=Sucla2 PE=1 SV=2	Sucla2	1	0.0239961	65.404	2	LGSK(1)DVVIK	1.3838	2	0	0	0	21033	19974	0				1.02582	0.974175		0.789124	0.781202	0.764827	1.25924	1.21436	1.19125				0.814641	0.802215
Q9Z2I9	143	K	Succinate--CoA ligase [ADP-forming] subunit beta, mitochondrial OS=Mus musculus OX=10090 GN=Sucla2 PE=1 SV=2	Sucla2	1	0.00233289	111.39	2	LITK(1)QTGEK	-1.6428	5	61660	0	61008	102830	100430	98550	0.726304		0.718624	1.21125	1.18298	1.16084	0.789124	0.781202	0.764827	1.25924	1.21436	1.19125	0.920392		0.939591	0.961895	0.974163	0.974466	1.04321	0.0208561
