# Supplementary material for: Multi-omics study on the effect of moderate-intensity exercise on protein lactylation in mouse muscle tissue
Source: Front Cell Dev Biol. 2025 Jan 28;12:1472338. doi: 10.3389/fcell.2024.1472338 (PMC11810897; doi:10.3389/fcell.2024.1472338)
Supplement: Supplementary file 6 [file Table4.xlsx]

## Sheet: neg
	PTM_249	PTM_31	PTM_110
Atp5mg	0.714286	0.771429	0.714286
Tpm1	0.828571	0.6	1
Gatd3	0.771429	0.714286	0.942857
Mpc2	0.6	0.657143	0.771429
Atp5po	0.771429	0.885714	0.771429
Aco2	0.714286	0.942857	0.542857
Mybph	0.714286	0.942857	0.542857
Myh1	0.828571	0.942857	0.657143
Hnrnpa1	-0.6	-0.885714	-0.6
Aco1	-0.657143	-0.771429	-0.657143
Fabp4	-0.771429	-0.657143	-0.771429
Ighg1	-0.885714	-0.771429	-0.714286
Idh1	-0.885714	-0.6	-0.885714
Vim	-0.828571	-0.6	-1

## Sheet: pos
	PTM_83	PTM_1438	PTM_787
Gatd3	0.771429	0.6	-0.771429
Tpm1	0.828571	0.657143	-0.714286
Atp5mg	0.714286	0.714286	-0.2
Aco2	0.714286	0.885714	-0.142857
Mybph	0.714286	0.885714	-0.142857
Myh1	0.828571	0.657143	-0.314286
Atp5po	0.771429	0.771429	-0.714286
Mpc2	0.6	0.942857	-0.371429
Hnrnpa1	-0.6	-0.942857	0.314286
Fabp4	-0.771429	-0.771429	0.142857
Vim	-0.828571	-0.657143	0.714286
