# Supplementary material for: Multi-omics study on the effect of moderate-intensity exercise on protein lactylation in mouse muscle tissue
Source: Front Cell Dev Biol. 2025 Jan 28;12:1472338. doi: 10.3389/fcell.2024.1472338 (PMC11810897; doi:10.3389/fcell.2024.1472338)
Supplement: Supplementary file 7 [file Table1.xlsx]

## Sheet: Sheet1
Table S1 Running protocol in acclimation stage
Acclimation Stage	Procedure
Day 1 (15 min)	5 min on treadmill without speed Start and maintain at 6 m/min
Day 2 (10 min)	Start at 6 m/min Add 2 m/min every 2 min up to 8 m/min
Day 3 (10 min)	Start at 6 m/min Add 2 m/min every 2 min up to 10 m/min
Day 4 (10 min)	Start at 6 m/min Add 2 m/min every 2 min up to 12 m/min
Day 5 (10 min)	Start at 6 m/min Add 2 m/min every 2 min up to 12 m/min
